# Supplementary material for: Superexchange-stabilized long-distance Cu sites in rock-salt-ordered double perovskite oxides for CO2 electromethanation
Source: Nat Commun. 2024 Feb 21;15:1565. doi: 10.1038/s41467-024-45747-5 (PMC10879110; doi:10.1038/s41467-024-45747-5)
Supplement: Supplementary file 3 — Source Data [file 41467_2024_45747_MOESM3_ESM.xlsx]

## Sheet: Figure 1a
2-Theta	Observed	2-Theta	Calculated	2-Theta	Difference	2-Theta	Bragg position (Fm-3m）
degree	a. u.	degree	a. u.	degree	a. u.	degree	a. u.
10.9918	3371.7	10.9918	3580.2	10.9918	-12280.3	19.4337	-5714.14
11.0018	3523.9	11.0018	3581.1	11.0018	-12129	19.4825	-5714.14
11.0118	3515.6	11.0118	3582.1	11.0118	-12138.3	21.1346	-5714.14
11.0218	3627.6	11.0218	3583	11.0218	-12027.2	21.1877	-5714.14
11.0318	3704.9	11.0318	3583.9	11.0318	-11950.8	23.1197	-5714.14
11.0418	3652.9	11.0418	3584.9	11.0418	-12003.8	23.178	-5714.14
11.0518	3709.8	11.0518	3585.8	11.0518	-11947.8	31.5239	-5714.14
11.0618	3797	11.0618	3586.8	11.0618	-11861.6	31.6043	-5714.14
11.0718	3740.3	11.0718	3587.7	11.0718	-11919.2	32.926	-5714.14
11.0818	3703.9	11.0818	3588.6	11.0818	-11956.5	33.0102	-5714.14
11.0918	3649.1	11.0918	3589.6	11.0918	-12012.3	36.0504	-5714.14
11.1018	3633.3	11.1018	3590.5	11.1018	-12029	36.1431	-5714.14
11.1118	3684.1	11.1118	3591.4	11.1118	-11979.1	38.5191	-5714.14
11.1218	3585.8	11.1218	3592.4	11.1218	-12078.4	38.5191	-5714.14
11.1318	3613.4	11.1318	3593.3	11.1318	-12051.7	38.6187	-5714.14
11.1418	3810.8	11.1418	3594.3	11.1418	-11855.3	38.6187	-5714.14
11.1518	3917.4	11.1518	3595.2	11.1518	-11749.6	39.4563	-5714.14
11.1618	3743.4	11.1618	3596.1	11.1618	-11924.5	39.5585	-5714.14
11.1718	3430.2	11.1718	3597.1	11.1718	-12238.7	43.0344	-5714.14
11.1818	3375.3	11.1818	3598	11.1818	-12294.5	43.1467	-5714.14
11.1918	3345.4	11.1918	3598.9	11.1918	-12325.3	47.2543	-5714.14
11.2018	3586.1	11.2018	3599.9	11.2018	-12085.6	47.3789	-5714.14
11.2118	3590.9	11.2118	3600.8	11.2118	-12081.7	49.4108	-5714.14
11.2218	3591.9	11.2218	3601.8	11.2218	-12081.7	49.5419	-5714.14
11.2318	3700.9	11.2318	3602.7	11.2318	-11973.6	49.6186	-5714.14
11.2418	3821.6	11.2418	3603.6	11.2418	-11853.8	49.6186	-5714.14
11.2518	4051.6	11.2518	3604.6	11.2518	-11624.8	49.7503	-5714.14
11.2618	3940.3	11.2618	3605.5	11.2618	-11737	49.7503	-5714.14
11.2718	3820.4	11.2718	3606.4	11.2718	-11857.8	51.5542	-5714.14
11.2818	3787.4	11.2818	3607.4	11.2818	-11891.8	51.6919	-5714.14
11.2918	3695.3	11.2918	3608.3	11.2918	-11984.8	52.3033	-5714.14
11.3018	3867.8	11.3018	3609.2	11.3018	-11813.2	52.4432	-5714.14
11.3118	3543.9	11.3118	3610.2	11.3118	-12138.1	53.2423	-5714.14
11.3218	3718	11.3218	3611.1	11.3218	-11964.9	53.2423	-5714.14
11.3318	3854.3	11.3318	3612.1	11.3318	-11829.6	53.3851	-5714.14
11.3418	3691.1	11.3418	3613	11.3418	-11993.7	53.3851	-5714.14
11.3518	3746.1	11.3518	3613.9	11.3518	-11939.6	55.2276	-5714.14
11.3618	3720.7	11.3618	3614.9	11.3618	-11966	55.3767	-5714.14
11.3718	3662.4	11.3718	3615.8	11.3718	-12025.2	57.3542	-5714.14
11.3818	3750.1	11.3818	3616.7	11.3818	-11938.4	57.5101	-5714.14
11.3918	3620.8	11.3918	3617.7	11.3918	-12068.7	57.9155	-5714.14
11.4018	3491.7	11.4018	3618.6	11.4018	-12198.7	57.9155	-5714.14
11.4118	3641.5	11.4118	3619.6	11.4118	-12049.9	58.0732	-5714.14
11.4218	3712.5	11.4218	3620.5	11.4218	-11979.8	58.0732	-5714.14
11.4318	3791.5	11.4318	3621.4	11.4318	-11901.7	60.8403	-5714.14
11.4418	3679.5	11.4418	3622.4	11.4418	-12014.7	61.0076	-5714.14
11.4518	3384.1	11.4518	3623.3	11.4518	-12311	62.5389	-5714.14
11.4618	3237.7	11.4618	3624.2	11.4618	-12458.3	62.5389	-5714.14
11.4718	3328.7	11.4718	3625.2	11.4718	-12368.3	62.712	-5714.14
11.4818	3354.2	11.4818	3626.1	11.4818	-12343.7	62.712	-5714.14
11.4918	3611.1	11.4918	3627.1	11.4918	-12087.8	65.8146	-5714.14
11.5018	3700	11.5018	3628	11.5018	-11999.8	65.9991	-5714.14
11.5118	3563.4	11.5118	3628.9	11.5118	-12137.3	66.7574	-5714.14
11.5218	3665.6	11.5218	3629.9	11.5218	-12036.1	66.9452	-5714.14
11.5318	3629.8	11.5318	3630.8	11.5318	-12072.8	67.7396	-5714.14
11.5418	3513.2	11.5418	3631.7	11.5418	-12190.3	67.7396	-5714.14
11.5518	3235.5	11.5518	3632.7	11.5518	-12469	67.9309	-5714.14
11.5618	3335.8	11.5618	3633.6	11.5618	-12369.6	67.9309	-5714.14
11.5718	3796.1	11.5718	3634.6	11.5718	-11910.3	69.0537	-5714.14
11.5818	4044.7	11.5818	3635.5	11.5818	-11662.6	69.2498	-5714.14
11.5918	3972.1	11.5918	3636.4	11.5918	-11736.1	70.769	-5714.14
11.6018	3710.9	11.6018	3637.4	11.6018	-11998.3	70.769	-5714.14
11.6118	3534.5	11.6118	3638.3	11.6118	-12175.6	70.9363	-5714.14
11.6218	3463	11.6218	3639.2	11.6218	-12248	70.9363	-5714.14
11.6318	3462.3	11.6318	3640.2	11.6318	-12249.7	70.9715	-5714.14
11.6418	3491.3	11.6418	3641.1	11.6418	-12221.6	70.9715	-5714.14
11.6518	3623.2	11.6518	3642.1	11.6518	-12090.7	71.1394	-5714.14
11.6618	3765.2	11.6618	3643	11.6618	-11949.6	71.1394	-5714.14
11.6718	3800	11.6718	3643.9	11.6718	-11915.7	71.6808	-5714.14
11.6818	3652.4	11.6818	3644.9	11.6818	-12064.3	71.8867	-5714.14
11.6918	3735.2	11.6918	3645.8	11.6918	-11982.4	72.5112	-5714.14
11.7018	3771.1	11.7018	3646.7	11.7018	-11947.4	72.5112	-5714.14
11.7118	3877.2	11.7118	3647.7	11.7118	-11842.3	72.7203	-5714.14
11.7218	3806.2	11.7218	3648.6	11.7218	-11914.2	72.7203	-5714.14
11.7318	3803.5	11.7318	3649.5	11.7318	-11917.8	73.1284	-5714.14
11.7418	3743.1	11.7418	3650.5	11.7418	-11979.2	73.3398	-5714.14
11.7518	3545.2	11.7518	3651.4	11.7518	-12178	73.9081	-5714.14
11.7618	3801.6	11.7618	3652.4	11.7618	-11922.6	74.1226	-5714.14
11.7718	3757.6	11.7718	3653.3	11.7718	-11967.5	76.4674	-5714.14
11.7818	3528.8	11.7818	3654.2	11.7818	-12197.2	76.6921	-5714.14
11.7918	3552.2	11.7918	3655.2	11.7918	-12174.8	77.3973	-5714.14
11.8018	3705.4	11.8018	3656.1	11.8018	-12022.5	77.6257	-5714.14
11.8118	3676.8	11.8118	3657	11.8118	-12052	77.8826	-5714.14
11.8218	3747.6	11.8218	3658	11.8218	-11982.2	78.113	-5714.14
11.8318	3673.6	11.8318	3658.9	11.8318	-12057.1	78.6463	-5714.14
11.8418	3596.8	11.8418	3659.9	11.8418	-12134.9	78.6463	-5714.14
11.8518	3437.2	11.8518	3660.8	11.8518	-12295.4	78.8798	-5714.14
11.8618	3322.5	11.8618	3661.7	11.8618	-12411	78.8798	-5714.14
11.8718	3385.1	11.8718	3662.7	11.8718	-12349.4	80.4451	-5714.14
11.8818	3416.7	11.8818	3663.6	11.8818	-12318.7	80.4451	-5714.14
11.8918	3611	11.8918	3664.5	11.8918	-12125.3	80.6863	-5714.14
11.9018	3683.3	11.9018	3665.5	11.9018	-12054	80.6863	-5714.14
11.9118	3816.8	11.9118	3666.4	11.9118	-11921.4	82.1916	-5714.14
11.9218	3733.3	11.9218	3667.4	11.9218	-12005.9	82.4404	-5714.14
11.9318	3707.6	11.9318	3668.3	11.9318	-12032.5	82.5534	-5714.14
11.9418	3825.7	11.9418	3669.2	11.9418	-11915.3	82.5534	-5714.14
11.9518	3818.3	11.9518	3670.2	11.9518	-11923.7	82.8037	-5714.14
11.9618	3908.9	11.9618	3671.1	11.9618	-11834	82.8037	-5714.14
11.9718	3768.7	11.9718	3672	11.9718	-11975.1	84.9263	-5714.14
11.9818	3591.3	11.9818	3673	11.9818	-12153.5	85.1873	-5714.14
11.9918	3646.6	11.9918	3673.9	11.9918	-12099.1	85.7924	-5714.14
12.0018	3731.6	12.0018	3674.9	12.0018	-12015.1	86.0574	-5714.14
12.0118	3701.8	12.0118	3675.8	12.0118	-12045.8	86.7001	-5714.14
12.0218	3550.8	12.0218	3676.7	12.0218	-12197.7	86.7001	-5714.14
12.0318	3367.5	12.0318	3677.7	12.0318	-12382	86.9693	-5714.14
12.0418	3533.3	12.0418	3678.6	12.0418	-12217.1	86.9693	-5714.14
12.0518	3664.8	12.0518	3679.5	12.0518	-12086.5	89.5346	-5714.14
12.0618	3599.2	12.0618	3680.5	12.0618	-12153.1	89.8175	-5714.14
12.0718	3578.7	12.0718	3681.4	12.0718	-12174.5	90.3978	-5714.14
12.0818	3859.5	12.0818	3682.3	12.0818	-11894.6	90.3978	-5714.14
12.0918	3954.7	12.0918	3683.3	12.0918	-11800.4	90.685	-5714.14
12.1018	4237.8	12.1018	3684.2	12.1018	-11518.2	90.685	-5714.14
12.1118	3906.6	12.1118	3685.2	12.1118	-11850.4	91.1881	-5714.14
12.1218	3469.9	12.1218	3686.1	12.1218	-12288	91.1881	-5714.14
12.1318	3438.5	12.1318	3687	12.1318	-12320.3	91.1881	-5714.14
12.1418	3682	12.1418	3688	12.1418	-12077.8	91.4192	-5714.14
12.1518	3683	12.1518	3688.9	12.1518	-12077.7	91.4192	-5714.14
12.1618	3685.8	12.1618	3689.8	12.1618	-12075.8	91.4793	-5714.14
12.1718	3759.7	12.1718	3690.8	12.1718	-12002.9	91.4793	-5714.14
12.1818	4045.8	12.1818	3691.7	12.1818	-11717.7	91.4793	-5714.14
12.1918	3935.4	12.1918	3692.7	12.1918	-11829.1	91.7116	-5714.14
12.2018	3492.5	12.2018	3693.6	12.2018	-12272.9	91.7116	-5714.14
12.2118	3230.9	12.2118	3694.5	12.2118	-12535.4	92.5261	-5714.14
12.2218	3338.1	12.2218	3695.5	12.2218	-12429.2	92.5261	-5714.14
12.2318	3792.5	12.2318	3696.4	12.2318	-11975.7	92.8243	-5714.14
12.2418	3807.4	12.2418	3697.3	12.2418	-11961.7	92.8243	-5714.14
12.2518	3619.3	12.2518	3698.3	12.2518	-12150.8	94.1398	-5714.14
12.2618	3637.9	12.2618	3699.2	12.2618	-12133.1	94.1398	-5714.14
12.2718	3548	12.2718	3700.2	12.2718	-12224	94.3715	-5714.14
12.2818	3796.4	12.2818	3701.1	12.2818	-11976.5	94.4465	-5714.14
12.2918	3999.6	12.2918	3702	12.2918	-11774.2	94.4465	-5714.14
12.3018	3855.7	12.3018	3703	12.3018	-11919.1	94.6794	-5714.14
12.3118	3759.7	12.3118	3703.9	12.3118	-12016	95.9156	-5714.14
12.3218	3560.8	12.3218	3704.8	12.3218	-12215.8	95.9156	-5714.14
12.3318	3731.5	12.3318	3705.8	12.3318	-12046.1	96.232	-5714.14
12.3418	3821.5	12.3418	3706.7	12.3418	-11957	96.232	-5714.14
12.3518	3698.6	12.3518	3707.7	12.3518	-12080.9	96.3925	-5714.14
12.3618	3579.2	12.3618	3708.6	12.3618	-12201.2	96.3925	-5714.14
12.3718	3750.4	12.3718	3709.5	12.3718	-12030.9	96.7116	-5714.14
12.3818	3951.1	12.3818	3710.5	12.3818	-11831.2	96.7116	-5714.14
12.3918	3811.6	12.3918	3711.4	12.3918	-11971.6	98.932	-5714.14
12.4018	3815.7	12.4018	3712.3	12.4018	-11968.4	98.932	-5714.14
12.4118	3744.2	12.4118	3713.3	12.4118	-12040.9	98.932	-5714.14
12.4218	3770.5	12.4218	3714.2	12.4218	-12015.5	99.0059	-5714.14
12.4318	3682.6	12.4318	3715.1	12.4318	-12104.3	99.2657	-5714.14
12.4418	3609.9	12.4418	3716.1	12.4418	-12178	99.2657	-5714.14
12.4518	3822.8	12.4518	3717	12.4518	-11966	99.2657	-5714.14
12.4618	3764.3	12.4618	3718	12.4618	-12025.5	99.3401	-5714.14
12.4718	3664.9	12.4718	3718.9	12.4718	-12125.8	100.449	-5714.14
12.4818	3650	12.4818	3719.8	12.4818	-12141.6	100.449	-5714.14
12.4918	3626.6	12.4918	3720.8	12.4918	-12166	--
12.5018	3488.1	12.5018	3721.7	12.5018	-12305.4	--
12.5118	3433.3	12.5118	3722.6	12.5118	-12361.1	--
12.5218	3736.9	12.5218	3723.6	12.5218	-12058.5	--
12.5318	3726.7	12.5318	3724.5	12.5318	-12069.6	--
12.5418	3608.4	12.5418	3725.5	12.5418	-12188.9	--
12.5518	3571.7	12.5518	3726.4	12.5518	-12226.5	--
12.5618	3659.8	12.5618	3727.3	12.5618	-12139.3	--
12.5718	3688.4	12.5718	3728.3	12.5718	-12111.7	--
12.5818	3776.4	12.5818	3729.2	12.5818	-12024.6	--
12.5918	3526.1	12.5918	3730.1	12.5918	-12275.8	--
12.6018	3504.5	12.6018	3731.1	12.6018	-12298.4	--
12.6118	3689.3	12.6118	3732	12.6118	-12114.5	--
12.6218	3715.2	12.6218	3733	12.6218	-12089.6	--
12.6318	3769.5	12.6318	3733.9	12.6318	-12036.2	--
12.6418	3753.7	12.6418	3734.8	12.6418	-12052.9	--
12.6518	3849.1	12.6518	3735.8	12.6518	-11958.5	--
12.6618	3900	12.6618	3736.7	12.6618	-11908.5	--
12.6718	3807.5	12.6718	3737.6	12.6718	-12001.9	--
12.6818	3801.3	12.6818	3738.6	12.6818	-12009.1	--
12.6918	3839.8	12.6918	3739.5	12.6918	-11971.5	--
12.7018	3711.6	12.7018	3740.5	12.7018	-12100.7	--
12.7118	3753.8	12.7118	3741.4	12.7118	-12059.4	--
12.7218	3650.2	12.7218	3742.3	12.7218	-12163.9	--
12.7318	3848.1	12.7318	3743.3	12.7318	-11967	--
12.7418	3874.6	12.7418	3744.2	12.7418	-11941.4	--
12.7518	3729.9	12.7518	3745.1	12.7518	-12087	--
12.7618	3694.8	12.7618	3746.1	12.7618	-12123.1	--
12.7718	3883.7	12.7718	3747	12.7718	-11935.1	--
12.7818	3737.2	12.7818	3747.9	12.7818	-12082.5	--
12.7918	3656.3	12.7918	3748.9	12.7918	-12164.4	--
12.8018	3792.7	12.8018	3749.8	12.8018	-12028.9	--
12.8118	3861.4	12.8118	3750.8	12.8118	-11961.2	--
12.8218	3809.5	12.8218	3751.7	12.8218	-12014	--
12.8318	3897.7	12.8318	3752.6	12.8318	-11926.7	--
12.8418	4007.1	12.8418	3753.6	12.8418	-11818.3	--
12.8518	3964.8	12.8518	3754.5	12.8518	-11861.5	--
12.8618	3933.3	12.8618	3755.4	12.8618	-11893.9	--
12.8718	3739.5	12.8718	3756.4	12.8718	-12088.7	--
12.8818	3729.8	12.8818	3757.3	12.8818	-12099.3	--
12.8918	3823.6	12.8918	3758.3	12.8918	-12006.5	--
12.9018	3793.1	12.9018	3759.2	12.9018	-12037.9	--
12.9118	3721.2	12.9118	3760.1	12.9118	-12110.7	--
12.9218	3586.4	12.9218	3761.1	12.9218	-12246.5	--
12.9318	3590.1	12.9318	3762	12.9318	-12243.7	--
12.9418	3820.9	12.9418	3762.9	12.9418	-12013.8	--
12.9518	3939.4	12.9518	3763.9	12.9518	-11896.3	--
12.9618	3984	12.9618	3764.8	12.9618	-11852.6	--
12.9718	3852.8	12.9718	3765.8	12.9718	-11984.8	--
12.9818	3873.9	12.9818	3766.7	12.9818	-11964.6	--
12.9918	3758.3	12.9918	3767.6	12.9918	-12081.1	--
13.0018	3717.2	13.0018	3768.6	13.0018	-12123.2	--
13.0118	3484.9	13.0118	3769.5	13.0118	-12356.4	--
13.0218	3310.2	13.0218	3770.4	13.0218	-12532	--
13.0318	3587.8	13.0318	3772	13.0318	-12256	--
13.0418	3710.8	13.0418	3773.5	13.0418	-12134.5	--
13.0518	3745.1	13.0518	3775.1	13.0518	-12101.8	--
13.0618	3958	13.0618	3776.6	13.0618	-11890.4	--
13.0718	3960	13.0718	3778.1	13.0718	-11889.9	--
13.0818	3883	13.0818	3779.7	13.0818	-11968.5	--
13.0918	3855.4	13.0918	3781.2	13.0918	-11997.6	--
13.1018	3872.4	13.1018	3782.8	13.1018	-11982.2	--
13.1118	4107.6	13.1118	3784.3	13.1118	-11748.5	--
13.1218	4082.2	13.1218	3785.8	13.1218	-11775.4	--
13.1318	3826.3	13.1318	3787.4	13.1318	-12032.9	--
13.1418	3800.5	13.1418	3788.9	13.1418	-12060.2	--
13.1518	3788.6	13.1518	3790.5	13.1518	-12073.7	--
13.1618	3722	13.1618	3792	13.1618	-12141.8	--
13.1718	3700	13.1718	3793.5	13.1718	-12165.3	--
13.1818	3800.4	13.1818	3795.1	13.1818	-12066.5	--
13.1918	3560.1	13.1918	3796.6	13.1918	-12308.3	--
13.2018	3661.8	13.2018	3798.2	13.2018	-12208.2	--
13.2118	3994.9	13.2118	3799.7	13.2118	-11876.6	--
13.2218	3977.6	13.2218	3801.3	13.2218	-11895.5	--
13.2318	3883.3	13.2318	3802.8	13.2318	-11991.3	--
13.2418	4044.4	13.2418	3804.3	13.2418	-11831.7	--
13.2518	4244.4	13.2518	3805.9	13.2518	-11633.3	--
13.2618	4122.5	13.2618	3807.4	13.2618	-11756.7	--
13.2718	3855.9	13.2718	3809	13.2718	-12024.9	--
13.2818	3788.8	13.2818	3810.5	13.2818	-12093.5	--
13.2918	3689.3	13.2918	3812	13.2918	-12194.5	--
13.3018	3467.4	13.3018	3813.6	13.3018	-12418	--
13.3118	3637.6	13.3118	3815.1	13.3118	-12249.3	--
13.3218	3921.3	13.3218	3816.7	13.3218	-11967.2	--
13.3318	3746.1	13.3318	3818.2	13.3318	-12143.9	--
13.3418	3771.1	13.3418	3819.7	13.3418	-12120.4	--
13.3518	3828	13.3518	3821.3	13.3518	-12065.1	--
13.3618	3948.8	13.3618	3822.8	13.3618	-11945.8	--
13.3718	3961.6	13.3718	3824.4	13.3718	-11934.6	--
13.3818	3757.4	13.3818	3825.9	13.3818	-12140.3	--
13.3918	3589.7	13.3918	3827.4	13.3918	-12309.5	--
13.4018	3714.7	13.4018	3829	13.4018	-12186.1	--
13.4118	3843.9	13.4118	3830.5	13.4118	-12058.4	--
13.4218	3778.9	13.4218	3832.1	13.4218	-12125	--
13.4318	3645.7	13.4318	3833.6	13.4318	-12259.7	--
13.4418	3381	13.4418	3835.1	13.4418	-12525.9	--
13.4518	3474.6	13.4518	3836.7	13.4518	-12433.9	--
13.4618	3802	13.4618	3838.2	13.4618	-12108	--
13.4718	3938.5	13.4718	3839.8	13.4718	-11973.1	--
13.4818	3862.7	13.4818	3841.3	13.4818	-12050.4	--
13.4918	3871.2	13.4918	3842.8	13.4918	-12043.4	--
13.5018	3943.6	13.5018	3844.4	13.5018	-11972.6	--
13.5118	3770.6	13.5118	3845.9	13.5118	-12147.1	--
13.5218	3688.4	13.5218	3847.5	13.5218	-12230.9	--
13.5318	3645.6	13.5318	3849	13.5318	-12275.2	--
13.5418	4029.7	13.5418	3850.5	13.5418	-11892.6	--
13.5518	3956.8	13.5518	3852.1	13.5518	-11967.1	--
13.5618	3745.7	13.5618	3853.6	13.5618	-12179.7	--
13.5718	3890.2	13.5718	3855.2	13.5718	-12036.8	--
13.5818	4048.3	13.5818	3856.7	13.5818	-11880.2	--
13.5918	4148.3	13.5918	3858.3	13.5918	-11781.8	--
13.6018	3999.4	13.6018	3859.8	13.6018	-11932.2	--
13.6118	3997.3	13.6118	3861.3	13.6118	-11935.8	--
13.6218	4093.2	13.6218	3862.9	13.6218	-11841.5	--
13.6318	3965.5	13.6318	3864.4	13.6318	-11970.7	--
13.6418	3894.1	13.6418	3866	13.6418	-12043.7	--
13.6518	4083.2	13.6518	3867.5	13.6518	-11856.1	--
13.6618	3914.1	13.6618	3869	13.6618	-12026.7	--
13.6718	3820.5	13.6718	3870.6	13.6718	-12121.9	--
13.6818	3764	13.6818	3872.1	13.6818	-12179.9	--
13.6918	3480.3	13.6918	3873.7	13.6918	-12465.2	--
13.7018	3478.8	13.7018	3875.2	13.7018	-12468.2	--
13.7118	3646.6	13.7118	3876.7	13.7118	-12301.9	--
13.7218	3721.4	13.7218	3878.3	13.7218	-12228.7	--
13.7318	3947.6	13.7318	3879.8	13.7318	-12004	--
13.7418	4163	13.7418	3881.4	13.7418	-11790.2	--
13.7518	4088.3	13.7518	3882.9	13.7518	-11866.4	--
13.7618	3995.3	13.7618	3884.4	13.7618	-11960.9	--
13.7718	3972.7	13.7718	3886	13.7718	-11985.1	--
13.7818	3924	13.7818	3887.5	13.7818	-12035.3	--
13.7918	3921.3	13.7918	3889.1	13.7918	-12039.6	--
13.8018	4061.2	13.8018	3890.6	13.8018	-11901.2	--
13.8118	3984.3	13.8118	3892.1	13.8118	-11979.6	--
13.8218	3836.2	13.8218	3893.7	13.8218	-12129.3	--
13.8318	3768.1	13.8318	3895.2	13.8318	-12198.9	--
13.8418	3919.9	13.8418	3896.8	13.8418	-12048.7	--
13.8518	4133.4	13.8518	3898.3	13.8518	-11836.7	--
13.8618	4147	13.8618	3899.8	13.8618	-11824.6	--
13.8718	3947.1	13.8718	3901.4	13.8718	-12026.1	--
13.8818	3966.5	13.8818	3902.9	13.8818	-12008.2	--
13.8918	4043.9	13.8918	3904.5	13.8918	-11932.4	--
13.9018	4060.6	13.9018	3906	13.9018	-11917.2	--
13.9118	4077.2	13.9118	3907.5	13.9118	-11902.1	--
13.9218	3967.2	13.9218	3909.1	13.9218	-12013.7	--
13.9318	3826.2	13.9318	3910.6	13.9318	-12156.2	--
13.9418	3867.6	13.9418	3912.2	13.9418	-12116.4	--
13.9518	3969.3	13.9518	3913.7	13.9518	-12016.2	--
13.9618	3894.8	13.9618	3915.3	13.9618	-12092.3	--
13.9718	3906.9	13.9718	3916.8	13.9718	-12081.7	--
13.9818	3855.5	13.9818	3918.3	13.9818	-12134.6	--
13.9918	3737	13.9918	3919.9	13.9918	-12254.7	--
14.0018	3574.2	14.0018	3921.4	14.0018	-12419	--
14.0118	3531.4	14.0118	3923	14.0118	-12463.4	--
14.0218	3748.9	14.0218	3924.5	14.0218	-12247.4	--
14.0318	3835.3	14.0318	3926	14.0318	-12162.5	--
14.0418	3743.5	14.0418	3927.6	14.0418	-12255.9	--
14.0518	3574.7	14.0518	3929.1	14.0518	-12426.2	--
14.0618	3625.2	14.0618	3930.7	14.0618	-12377.3	--
14.0718	3710.4	14.0718	3932.2	14.0718	-12293.6	--
14.0818	3873	14.0818	3933.7	14.0818	-12132.5	--
14.0918	3852.1	14.0918	3935.3	14.0918	-12155	--
14.1018	3783.3	14.1018	3936.8	14.1018	-12225.3	--
14.1118	3752.1	14.1118	3938.4	14.1118	-12258.1	--
14.1218	3858	14.1218	3939.9	14.1218	-12153.7	--
14.1318	4057.9	14.1318	3941.4	14.1318	-11955.3	--
14.1418	3977.8	14.1418	3943	14.1418	-12037	--
14.1518	3810.8	14.1518	3944.5	14.1518	-12205.5	--
14.1618	3777	14.1618	3946.1	14.1618	-12240.9	--
14.1718	3948.8	14.1718	3947.6	14.1718	-12070.6	--
14.1818	3833	14.1818	3949.1	14.1818	-12187.9	--
14.1918	3823.9	14.1918	3950.7	14.1918	-12198.6	--
14.2018	4013.5	14.2018	3952.2	14.2018	-12010.5	--
14.2118	4062.7	14.2118	3953.8	14.2118	-11962.9	--
14.2218	3957.3	14.2218	3955.3	14.2218	-12069.8	--
14.2318	3776.5	14.2318	3956.8	14.2318	-12252.1	--
14.2418	3936.5	14.2418	3958.4	14.2418	-12093.7	--
14.2518	4155.3	14.2518	3959.9	14.2518	-11876.4	--
14.2618	3963.8	14.2618	3961.5	14.2618	-12069.5	--
14.2718	3888.5	14.2718	3963	14.2718	-12146.3	--
14.2818	4046.1	14.2818	3964.5	14.2818	-11990.2	--
14.2918	4116.7	14.2918	3966.1	14.2918	-11921.2	--
14.3018	4055.3	14.3018	3967.6	14.3018	-11984.1	--
14.3118	3924.6	14.3118	3969.2	14.3118	-12116.4	--
14.3218	3917.8	14.3218	3970.7	14.3218	-12124.7	--
14.3318	4021.5	14.3318	3972.3	14.3318	-12022.6	--
14.3418	4036.1	14.3418	3973.8	14.3418	-12009.5	--
14.3518	3924.9	14.3518	3975.3	14.3518	-12122.2	--
14.3618	4080.5	14.3618	3976.9	14.3618	-11968.2	--
14.3718	4338.8	14.3718	3978.4	14.3718	-11711.4	--
14.3818	4477.7	14.3818	3980	14.3818	-11574.1	--
14.3918	4425.3	14.3918	3981.5	14.3918	-11628	--
14.4018	4295.6	14.4018	3983	14.4018	-11759.2	--
14.4118	4047.2	14.4118	3984.6	14.4118	-12009.2	--
14.4218	3987.6	14.4218	3986.1	14.4218	-12070.3	--
14.4318	3962.5	14.4318	3987.7	14.4318	-12097	--
14.4418	3906.6	14.4418	3989.2	14.4418	-12154.4	--
14.4518	4011.2	14.4518	3990.7	14.4518	-12051.3	--
14.4618	4053	14.4618	3992.3	14.4618	-12011.1	--
14.4718	4033.3	14.4718	3993.8	14.4718	-12032.3	--
14.4818	4345.8	14.4818	3995.4	14.4818	-11721.4	--
14.4918	4278.1	14.4918	3996.9	14.4918	-11790.6	--
14.5018	4180.5	14.5018	3998.4	14.5018	-11889.7	--
14.5118	4132.8	14.5118	4000	14.5118	-11939	--
14.5218	3986.3	14.5218	4001.5	14.5218	-12087	--
14.5318	3963.4	14.5318	4003.1	14.5318	-12111.5	--
14.5418	4013.4	14.5418	4004.6	14.5418	-12063	--
14.5518	3973.2	14.5518	4006.1	14.5518	-12104.7	--
14.5618	4083.5	14.5618	4007.7	14.5618	-11996	--
14.5718	4193.3	14.5718	4009.2	14.5718	-11887.7	--
14.5818	3890.2	14.5818	4010.8	14.5818	-12192.4	--
14.5918	3603.5	14.5918	4012.3	14.5918	-12480.6	--
14.6018	3679.7	14.6018	4014.7	14.6018	-12406.8	--
14.6118	3856.4	14.6118	4017.2	14.6118	-12232.6	--
14.6218	3807.1	14.6218	4019.6	14.6218	-12284.3	--
14.6318	3733.3	14.6318	4022	14.6318	-12360.5	--
14.6418	3832.7	14.6418	4024.5	14.6418	-12263.6	--
14.6518	3909.9	14.6518	4026.9	14.6518	-12188.8	--
14.6618	4055.6	14.6618	4029.3	14.6618	-12045.5	--
14.6718	4070.7	14.6718	4031.8	14.6718	-12032.9	--
14.6818	4185.1	14.6818	4034.2	14.6818	-11920.9	--
14.6918	4329.7	14.6918	4036.6	14.6918	-11778.7	--
14.7018	4221.4	14.7018	4039.1	14.7018	-11889.5	--
14.7118	4054.3	14.7118	4041.5	14.7118	-12059	--
14.7218	3891.4	14.7218	4043.9	14.7218	-12224.3	--
14.7318	3856.1	14.7318	4046.4	14.7318	-12262.1	--
14.7418	4070.6	14.7418	4048.8	14.7418	-12050	--
14.7518	4170.5	14.7518	4051.2	14.7518	-11952.5	--
14.7618	3943.4	14.7618	4053.7	14.7618	-12182.1	--
14.7718	3859	14.7718	4056.1	14.7718	-12268.9	--
14.7818	4165.1	14.7818	4058.5	14.7818	-11965.2	--
14.7918	4330.4	14.7918	4061	14.7918	-11802.4	--
14.8018	4189.2	14.8018	4063.4	14.8018	-11946	--
14.8118	4276.3	14.8118	4065.8	14.8118	-11861.3	--
14.8218	4331.5	14.8218	4068.3	14.8218	-11808.6	--
14.8318	4273.6	14.8318	4070.7	14.8318	-11868.9	--
14.8418	4178.8	14.8418	4073.1	14.8418	-11966.1	--
14.8518	4038.6	14.8518	4075.5	14.8518	-12108.7	--
14.8618	4110.1	14.8618	4078	14.8618	-12039.7	--
14.8718	4190.3	14.8718	4080.4	14.8718	-11961.9	--
14.8818	4086	14.8818	4082.8	14.8818	-12068.6	--
14.8918	4055.6	14.8918	4085.3	14.8918	-12101.5	--
14.9018	4190.2	14.9018	4087.7	14.9018	-11969.3	--
14.9118	4198.7	14.9118	4090.1	14.9118	-11963.2	--
14.9218	4024	14.9218	4092.6	14.9218	-12140.4	--
14.9318	3875.2	14.9318	4095	14.9318	-12291.6	--
14.9418	3920.4	14.9418	4097.4	14.9418	-12248.8	--
14.9518	4167.1	14.9518	4099.9	14.9518	-12004.6	--
14.9618	4406.3	14.9618	4102.3	14.9618	-11767.8	--
14.9718	4357.9	14.9718	4104.7	14.9718	-11818.6	--
14.9818	4160.6	14.9818	4107.2	14.9818	-12018.4	--
14.9918	4112.2	14.9918	4109.6	14.9918	-12069.2	--
15.0018	4085.2	15.0018	4112	15.0018	-12098.6	--
15.0118	4050	15.0118	4114.5	15.0118	-12136.3	--
15.0218	3973.1	15.0218	4116.9	15.0218	-12215.6	--
15.0318	3926.3	15.0318	4119.3	15.0318	-12264.8	--
15.0418	4077.2	15.0418	4121.8	15.0418	-12116.4	--
15.0518	4365.4	15.0518	4124.2	15.0518	-11830.6	--
15.0618	4222.4	15.0618	4126.6	15.0618	-11976	--
15.0718	3988	15.0718	4129.1	15.0718	-12212.9	--
15.0818	4062.2	15.0818	4131.5	15.0818	-12141.1	--
15.0918	4324.2	15.0918	4133.9	15.0918	-11881.5	--
15.1018	4104.3	15.1018	4136.4	15.1018	-12103.9	--
15.1118	3976.2	15.1118	4138.8	15.1118	-12234.4	--
15.1218	3969.1	15.1218	4141.2	15.1218	-12243.9	--
15.1318	4045	15.1318	4143.7	15.1318	-12170.5	--
15.1418	4185.7	15.1418	4146.1	15.1418	-12032.2	--
15.1518	4048.1	15.1518	4148.5	15.1518	-12172.2	--
15.1618	3999.7	15.1618	4151	15.1618	-12223.1	--
15.1718	4135.3	15.1718	4153.4	15.1718	-12089.9	--
15.1818	4228.4	15.1818	4155.8	15.1818	-11999.2	--
15.1918	4297.3	15.1918	4158.2	15.1918	-11932.7	--
15.2018	4380.6	15.2018	4160.7	15.2018	-11851.9	--
15.2118	4567.7	15.2118	4163.1	15.2118	-11667.2	--
15.2218	4636.2	15.2218	4165.5	15.2218	-11601.1	--
15.2318	4439.9	15.2318	4168	15.2318	-11799.9	--
15.2418	4119	15.2418	4170.4	15.2418	-12123.2	--
15.2518	3957.3	15.2518	4172.8	15.2518	-12287.3	--
15.2618	4109.7	15.2618	4175.3	15.2618	-12137.4	--
15.2718	4167.6	15.2718	4177.7	15.2718	-12081.9	--
15.2818	4116.7	15.2818	4180.1	15.2818	-12135.2	--
15.2918	4032.4	15.2918	4182.6	15.2918	-12222	--
15.3018	3873.1	15.3018	4185	15.3018	-12383.7	--
15.3118	3893.5	15.3118	4187.4	15.3118	-12365.7	--
15.3218	4078.7	15.3218	4189.9	15.3218	-12183	--
15.3318	4138.7	15.3318	4192.3	15.3318	-12125.4	--
15.3418	4098	15.3418	4194.7	15.3418	-12168.5	--
15.3518	4036.8	15.3518	4197.2	15.3518	-12232.2	--
15.3618	3907	15.3618	4199.6	15.3618	-12364.4	--
15.3718	3870.5	15.3718	4202	15.3718	-12403.3	--
15.3818	4011.4	15.3818	4204.7	15.3818	-12265.1	--
15.3918	4239.2	15.3918	4207.4	15.3918	-12040	--
15.4018	4266.6	15.4018	4210	15.4018	-12015.2	--
15.4118	4061.1	15.4118	4212.7	15.4118	-12223.4	--
15.4218	4246	15.4218	4215.4	15.4218	-12041.2	--
15.4318	4418.6	15.4318	4218	15.4318	-11871.2	--
15.4418	4219	15.4418	4220.7	15.4418	-12073.5	--
15.4518	4063.1	15.4518	4223.4	15.4518	-12232.1	--
15.4618	4107	15.4618	4226	15.4618	-12190.8	--
15.4718	4203.5	15.4718	4228.7	15.4718	-12097	--
15.4818	4224.1	15.4818	4231.3	15.4818	-12079	--
15.4918	4097.2	15.4918	4234	15.4918	-12208.6	--
15.5018	4055.1	15.5018	4236.7	15.5018	-12253.4	--
15.5118	4164.2	15.5118	4239.3	15.5118	-12146.9	--
15.5218	4271.6	15.5218	4242	15.5218	-12042.2	--
15.5318	4335	15.5318	4244.7	15.5318	-11981.5	--
15.5418	4231.2	15.5418	4247.3	15.5418	-12087.9	--
15.5518	4297.7	15.5518	4250	15.5518	-12024.1	--
15.5618	4451.6	15.5618	4252.7	15.5618	-11872.9	--
15.5718	4257	15.5718	4255.3	15.5718	-12070.1	--
15.5818	4147.1	15.5818	4258	15.5818	-12182.7	--
15.5918	4081.8	15.5918	4260.7	15.5918	-12250.7	--
15.6018	4092.4	15.6018	4263.3	15.6018	-12242.7	--
15.6118	4355.8	15.6118	4266	15.6118	-11982	--
15.6218	4590.7	15.6218	4268.7	15.6218	-11749.8	--
15.6318	4539.8	15.6318	4271.3	15.6318	-11803.3	--
15.6418	4388.1	15.6418	4274	15.6418	-11957.7	--
15.6518	4331.9	15.6518	4276.7	15.6518	-12016.6	--
15.6618	4470.2	15.6618	4279.3	15.6618	-11880.9	--
15.6718	4600	15.6718	4282	15.6718	-11753.8	--
15.6818	4491.8	15.6818	4284.7	15.6818	-11864.7	--
15.6918	4273.9	15.6918	4287.3	15.6918	-12085.2	--
15.7018	4184.7	15.7018	4290	15.7018	-12177.1	--
15.7118	4209	15.7118	4292.6	15.7118	-12155.4	--
15.7218	4243.6	15.7218	4295.3	15.7218	-12123.5	--
15.7318	4177	15.7318	4298	15.7318	-12192.8	--
15.7418	4180.6	15.7418	4300.6	15.7418	-12191.8	--
15.7518	4276.8	15.7518	4303.3	15.7518	-12098.3	--
15.7618	4416.2	15.7618	4306	15.7618	-11961.6	--
15.7718	4373.8	15.7718	4308.6	15.7718	-12006.6	--
15.7818	4258.9	15.7818	4311.3	15.7818	-12124.2	--
15.7918	4239.9	15.7918	4314	15.7918	-12145.9	--
15.8018	4287.9	15.8018	4316.6	15.8018	-12100.5	--
15.8118	4243.3	15.8118	4319.3	15.8118	-12147.8	--
15.8218	4025.6	15.8218	4322	15.8218	-12368.2	--
15.8318	3987.7	15.8318	4324.6	15.8318	-12408.7	--
15.8418	4174.1	15.8418	4327.3	15.8418	-12225	--
15.8518	4371.9	15.8518	4330	15.8518	-12029.9	--
15.8618	4352.7	15.8618	4332.6	15.8618	-12051.7	--
15.8718	4204.8	15.8718	4335.3	15.8718	-12202.3	--
15.8818	4432.6	15.8818	4338	15.8818	-11977.2	--
15.8918	4577.5	15.8918	4340.6	15.8918	-11834.9	--
15.9018	4474.5	15.9018	4343.3	15.9018	-11940.6	--
15.9118	4537.1	15.9118	4346	15.9118	-11880.7	--
15.9218	4503.3	15.9218	4348.6	15.9218	-11917.1	--
15.9318	4530.9	15.9318	4351.3	15.9318	-11892.2	--
15.9418	4466.6	15.9418	4354	15.9418	-11959.2	--
15.9518	4395.6	15.9518	4356.6	15.9518	-12032.8	--
15.9618	4379.1	15.9618	4359.3	15.9618	-12052	--
15.9718	4160.1	15.9718	4361.9	15.9718	-12273.6	--
15.9818	3998.4	15.9818	4364.6	15.9818	-12438	--
15.9918	4150	15.9918	4367.3	15.9918	-12289.1	--
16.0018	4508.5	16.0018	4369.9	16.0018	-11933.2	--
16.0118	4578.8	16.0118	4372.6	16.0118	-11865.6	--
16.0218	4448.5	16.0218	4375.3	16.0218	-11998.6	--
16.0318	4355.8	16.0318	4377.9	16.0318	-12093.9	--
16.0418	4343.4	16.0418	4380.6	16.0418	-12109	--
16.0518	4418	16.0518	4383.3	16.0518	-12037.1	--
16.0618	4502	16.0618	4385.9	16.0618	-11955.7	--
16.0718	4601.9	16.0718	4388.6	16.0718	-11858.5	--
16.0818	4572.2	16.0818	4391.3	16.0818	-11890.9	--
16.0918	4508.6	16.0918	4393.9	16.0918	-11957.1	--
16.1018	4430.4	16.1018	4396.6	16.1018	-12038	--
16.1118	4246.6	16.1118	4399.3	16.1118	-12224.5	--
16.1218	4158.6	16.1218	4401.9	16.1218	-12315.1	--
16.1318	4304.2	16.1318	4404.6	16.1318	-12172.2	--
16.1418	4519.2	16.1418	4407.3	16.1418	-11959.9	--
16.1518	4651.5	16.1518	4409.9	16.1518	-11830.2	--
16.1618	4442.9	16.1618	4412.6	16.1618	-12041.5	--
16.1718	4328.4	16.1718	4415.3	16.1718	-12158.7	--
16.1818	4432.9	16.1818	4417.9	16.1818	-12056.8	--
16.1918	4408.1	16.1918	4420.6	16.1918	-12084.3	--
16.2018	4417.1	16.2018	4423.2	16.2018	-12077.9	--
16.2118	4518.6	16.2118	4425.9	16.2118	-11979.1	--
16.2218	4659.6	16.2218	4428.6	16.2218	-11840.8	--
16.2318	4589.1	16.2318	4431.2	16.2318	-11913.9	--
16.2418	4449.7	16.2418	4433.9	16.2418	-12056	--
16.2518	4501.2	16.2518	4436.6	16.2518	-12007.2	--
16.2618	4541.2	16.2618	4439.2	16.2618	-11969.8	--
16.2718	4584.4	16.2718	4441.9	16.2718	-11929.3	--
16.2818	4734.6	16.2818	4444.6	16.2818	-11781.8	--
16.2918	4774.4	16.2918	4447.2	16.2918	-11744.6	--
16.3018	4606.8	16.3018	4449.9	16.3018	-11914.9	--
16.3118	4466.5	16.3118	4452.6	16.3118	-12057.9	--
16.3218	4500.5	16.3218	4455.2	16.3218	-12026.5	--
16.3318	4625.7	16.3318	4457.9	16.3318	-11904	--
16.3418	4683.2	16.3418	4460.6	16.3418	-11849.2	--
16.3518	4549.2	16.3518	4463.2	16.3518	-11985.8	--
16.3618	4466.9	16.3618	4465.9	16.3618	-12070.8	--
16.3718	4282.3	16.3718	4468.6	16.3718	-12258.1	--
16.3818	4116.8	16.3818	4471.2	16.3818	-12426.2	--
16.3918	3932.8	16.3918	4473.9	16.3918	-12612.9	--
16.4018	4000.4	16.4018	4476.6	16.4018	-12548	--
16.4118	4225	16.4118	4479.2	16.4118	-12326	--
16.4218	4241.6	16.4218	4481.9	16.4218	-12312.1	--
16.4318	4424.8	16.4318	4484.5	16.4318	-12131.5	--
16.4418	4574.8	16.4418	4487.2	16.4418	-11984.2	--
16.4518	4384.4	16.4518	4489.9	16.4518	-12177.3	--
16.4618	4116.8	16.4618	4492.5	16.4618	-12447.5	--
16.4718	4273.9	16.4718	4495.2	16.4718	-12293.1	--
16.4818	4408.7	16.4818	4497.9	16.4818	-12161	--
16.4918	4457.5	16.4918	4500.5	16.4918	-12114.8	--
16.5018	4616	16.5018	4503.2	16.5018	-11959	--
16.5118	4675.1	16.5118	4505.9	16.5118	-11902.6	--
16.5218	4642	16.5218	4508.5	16.5218	-11938.3	--
16.5318	4657.8	16.5318	4511.2	16.5318	-11925.2	--
16.5418	4585	16.5418	4513.9	16.5418	-12000.7	--
16.5518	4450.3	16.5518	4516.5	16.5518	-12138	--
16.5618	4646.4	16.5618	4519.2	16.5618	-11944.6	--
16.5718	4760.3	16.5718	4521.9	16.5718	-11833.4	--
16.5818	4854.4	16.5818	4524.5	16.5818	-11741.9	--
16.5918	4887	16.5918	4527.2	16.5918	-11712	--
16.6018	4732.6	16.6018	4529.9	16.6018	-11869.1	--
16.6118	4734.1	16.6118	4532.5	16.6118	-11870.2	--
16.6218	4927.8	16.6218	4535.2	16.6218	-11679.2	--
16.6318	4963.5	16.6318	4537.9	16.6318	-11646.2	--
16.6418	4539	16.6418	4540.5	16.6418	-12073.3	--
16.6518	4381.5	16.6518	4543.2	16.6518	-12233.5	--
16.6618	4531	16.6618	4545.8	16.6618	-12086.6	--
16.6718	4511.5	16.6718	4548.5	16.6718	-12108.8	--
16.6818	4440.4	16.6818	4551.2	16.6818	-12182.6	--
16.6918	4402.6	16.6918	4553.8	16.6918	-12223	--
16.7018	4461.7	16.7018	4556.5	16.7018	-12166.6	--
16.7118	4487.9	16.7118	4559.2	16.7118	-12143.1	--
16.7218	4430.4	16.7218	4561.8	16.7218	-12203.2	--
16.7318	4717.4	16.7318	4564.5	16.7318	-11918.9	--
16.7418	4853.1	16.7418	4567.2	16.7418	-11785.9	--
16.7518	4534.3	16.7518	4569.8	16.7518	-12107.3	--
16.7618	4539.4	16.7618	4572.5	16.7618	-12104.9	--
16.7718	4728.7	16.7718	4575.2	16.7718	-11918.3	--
16.7818	4537.5	16.7818	4577.8	16.7818	-12112.1	--
16.7918	4648.6	16.7918	4580.5	16.7918	-12003.7	--
16.8018	4811.7	16.8018	4583.2	16.8018	-11843.3	--
16.8118	4717.4	16.8118	4585.8	16.8118	-11940.2	--
16.8218	4604.7	16.8218	4588.5	16.8218	-12055.6	--
16.8318	4706.3	16.8318	4591.2	16.8318	-11956.7	--
16.8418	4925.4	16.8418	4593.8	16.8418	-11740.2	--
16.8518	4916.7	16.8518	4596.5	16.8518	-11751.6	--
16.8618	4869.2	16.8618	4599.2	16.8618	-11801.8	--
16.8718	4761.4	16.8718	4601.8	16.8718	-11912.2	--
16.8818	4771	16.8818	4604.5	16.8818	-11905.3	--
16.8918	4842.1	16.8918	4607.1	16.8918	-11836.8	--
16.9018	4762.5	16.9018	4609.8	16.9018	-11919.1	--
16.9118	4769.8	16.9118	4612.5	16.9118	-11914.5	--
16.9218	4686.1	16.9218	4615.1	16.9218	-12000.8	--
16.9318	4553.9	16.9318	4617.8	16.9318	-12135.7	--
16.9418	4711.6	16.9418	4620.5	16.9418	-11980.7	--
16.9518	4776.5	16.9518	4623.1	16.9518	-11918.4	--
16.9618	4726.6	16.9618	4625.8	16.9618	-11971	--
16.9718	4793.6	16.9718	4628.5	16.9718	-11906.7	--
16.9818	4720.8	16.9818	4631.1	16.9818	-11982.1	--
16.9918	4516.7	16.9918	4633.8	16.9918	-12188.9	--
17.0018	4547.8	17.0018	4636.5	17.0018	-12160.5	--
17.0118	4730.8	17.0118	4639.1	17.0118	-11980.1	--
17.0218	4752.7	17.0218	4641.8	17.0218	-11960.9	--
17.0318	4660.8	17.0318	4644.5	17.0318	-12055.5	--
17.0418	4827.3	17.0418	4647.1	17.0418	-11891.6	--
17.0518	4739	17.0518	4710	17.0518	-12042.8	--
17.0618	4525.6	17.0618	4713.2	17.0618	-12259.4	--
17.0718	4686.2	17.0718	4716.4	17.0718	-12102	--
17.0818	4906.4	17.0818	4719.6	17.0818	-11885	--
17.0918	4810.4	17.0918	4752.5	17.0918	-12013.9	--
17.1018	4705	17.1018	4756	17.1018	-12122.8	--
17.1118	4819	17.1118	4759.4	17.1118	-12012.2	--
17.1218	4723.9	17.1218	4762.9	17.1218	-12110.8	--
17.1318	4600.8	17.1318	4766.4	17.1318	-12237.4	--
17.1418	4700	17.1418	4769.9	17.1418	-12141.7	--
17.1518	4715.3	17.1518	4773.4	17.1518	-12129.9	--
17.1618	4794.3	17.1618	4776.9	17.1618	-12054.4	--
17.1718	4950.3	17.1718	4780.4	17.1718	-11901.9	--
17.1818	5179.1	17.1818	4783.9	17.1818	-11676.6	--
17.1918	5045	17.1918	4787.5	17.1918	-11814.3	--
17.2018	4654.5	17.2018	4791	17.2018	-12208.3	--
17.2118	4804.3	17.2118	4794.6	17.2118	-12062.1	--
17.2218	4959.3	17.2218	4798.2	17.2218	-11910.7	--
17.2318	4736.8	17.2318	4801.8	17.2318	-12136.8	--
17.2418	4592.5	17.2418	4805.4	17.2418	-12284.7	--
17.2518	4688.7	17.2518	4809	17.2518	-12192.1	--
17.2618	4929.5	17.2618	4812.6	17.2618	-11954.9	--
17.2718	4878.9	17.2718	4816.3	17.2718	-12009.2	--
17.2818	4515	17.2818	4819.9	17.2818	-12376.7	--
17.2918	4552.2	17.2918	4823.6	17.2918	-12343.2	--
17.3018	4904.7	17.3018	4827.3	17.3018	-11994.4	--
17.3118	4943.7	17.3118	4831	17.3118	-11959.1	--
17.3218	4758.7	17.3218	4834.7	17.3218	-12147.8	--
17.3318	4748.6	17.3318	4838.4	17.3318	-12161.6	--
17.3418	4708.6	17.3418	4842.2	17.3418	-12205.4	--
17.3518	4585.4	17.3518	4845.9	17.3518	-12332.3	--
17.3618	4464.5	17.3618	4849.7	17.3618	-12457	--
17.3718	4277.8	17.3718	4853.5	17.3718	-12647.5	--
17.3818	4696	17.3818	4859.2	17.3818	-12235	--
17.3918	5053.9	17.3918	4865	17.3918	-11882.9	--
17.4018	4748.8	17.4018	4870.7	17.4018	-12193.7	--
17.4118	4664.1	17.4118	4876.5	17.4118	-12284.2	--
17.4218	4938.4	17.4218	4882.3	17.4218	-12015.7	--
17.4318	4998.5	17.4318	4888.1	17.4318	-11961.4	--
17.4418	4962.7	17.4418	4893.9	17.4418	-12003	--
17.4518	5080.7	17.4518	4899.8	17.4518	-11890.9	--
17.4618	4956.3	17.4618	4905.6	17.4618	-12021.1	--
17.4718	4557	17.4718	4911.5	17.4718	-12426.3	--
17.4818	4504.3	17.4818	4917.4	17.4818	-12484.9	--
17.4918	4726.1	17.4918	4923.4	17.4918	-12269.1	--
17.5018	4961.4	17.5018	4929.3	17.5018	-12039.7	--
17.5118	4930.6	17.5118	4935.3	17.5118	-12076.5	--
17.5218	4791.4	17.5218	4941.3	17.5218	-12221.7	--
17.5318	4917.4	17.5318	4947.3	17.5318	-12101.7	--
17.5418	4889.2	17.5418	4953.3	17.5418	-12135.9	--
17.5518	4716	17.5518	4959.4	17.5518	-12315.2	--
17.5618	4801.7	17.5618	4965.4	17.5618	-12235.5	--
17.5718	5072.1	17.5718	4971.5	17.5718	-11971.2	--
17.5818	5224.3	17.5818	4977.7	17.5818	-11825.2	--
17.5918	5127.3	17.5918	4983.8	17.5918	-11928.3	--
17.6018	4813.8	17.6018	4990	17.6018	-12248	--
17.6118	4893.7	17.6118	4996.2	17.6118	-12174.3	--
17.6218	5193	17.6218	5002.4	17.6218	-11881.2	--
17.6318	5099.7	17.6318	5008.7	17.6318	-11980.8	--
17.6418	5014.3	17.6418	5015	17.6418	-12072.5	--
17.6518	5038.2	17.6518	5021.3	17.6518	-12054.9	--
17.6618	5037.7	17.6618	5027.6	17.6618	-12061.7	--
17.6718	5273.8	17.6718	5034	17.6718	-11832	--
17.6818	5219.4	17.6818	5040.4	17.6818	-11892.8	--
17.6918	4970.1	17.6918	5046.8	17.6918	-12148.5	--
17.7018	4863.4	17.7018	5053.3	17.7018	-12261.7	--
17.7118	4988.4	17.7118	5059.8	17.7118	-12143.2	--
17.7218	4886.4	17.7218	5066.3	17.7218	-12251.7	--
17.7318	4920	17.7318	5072.9	17.7318	-12224.7	--
17.7418	4991.7	17.7418	5079.5	17.7418	-12159.6	--
17.7518	4915.9	17.7518	5086.1	17.7518	-12242	--
17.7618	5053.6	17.7618	5092.8	17.7618	-12111	--
17.7718	5030.7	17.7718	5099.5	17.7718	-12140.6	--
17.7818	4852.7	17.7818	5106.2	17.7818	-12325.3	--
17.7918	4952.3	17.7918	5113	17.7918	-12232.5	--
17.8018	5158.6	17.8018	5119.8	17.8018	-12033	--
17.8118	5084.1	17.8118	5126.7	17.8118	-12114.4	--
17.8218	4934.8	17.8218	5133.6	17.8218	-12270.6	--
17.8318	5025.1	17.8318	5140.6	17.8318	-12187.3	--
17.8418	5125	17.8418	5147.5	17.8418	-12094.3	--
17.8518	5169.5	17.8518	5154.6	17.8518	-12056.9	--
17.8618	5212.3	17.8618	5161.7	17.8618	-12021.2	--
17.8718	5237.7	17.8718	5168.8	17.8718	-12002.9	--
17.8818	5170.7	17.8818	5176	17.8818	-12077.1	--
17.8918	5144.8	17.8918	5183.2	17.8918	-12110.2	--
17.9018	5204.4	17.9018	5190.5	17.9018	-12057.9	--
17.9118	5317.5	17.9118	5197.8	17.9118	-11952.1	--
17.9218	5138.2	17.9218	5205.2	17.9218	-12138.8	--
17.9318	5146	17.9318	5212.6	17.9318	-12138.4	--
17.9418	5235.4	17.9418	5220.1	17.9418	-12056.5	--
17.9518	5180.3	17.9518	5227.7	17.9518	-12119.2	--
17.9618	5206.8	17.9618	5235.3	17.9618	-12100.3	--
17.9718	5271.2	17.9718	5243	17.9718	-12043.6	--
17.9818	5302.4	17.9818	5250.7	17.9818	-12020.1	--
17.9918	5233.3	17.9918	5258.5	17.9918	-12097	--
18.0018	5165.5	18.0018	5266.4	18.0018	-12172.7	--
18.0118	5154.8	18.0118	5274.3	18.0118	-12191.3	--
18.0218	5310.4	18.0218	5282.3	18.0218	-12043.7	--
18.0318	5437.8	18.0318	5290.4	18.0318	-11924.4	--
18.0418	5364.3	18.0418	5298.5	18.0418	-12006	--
18.0518	5113.8	18.0518	5306.8	18.0518	-12264.8	--
18.0618	5331.3	18.0618	5315.1	18.0618	-12055.6	--
18.0718	5523.1	18.0718	5323.4	18.0718	-11872.1	--
18.0818	5490	18.0818	5331.9	18.0818	-11913.7	--
18.0918	5593.8	18.0918	5340.5	18.0918	-11818.5	--
18.1018	5720	18.1018	5349.1	18.1018	-11700.9	--
18.1118	5479.7	18.1118	5357.8	18.1118	-11949.9	--
18.1218	5196.7	18.1218	5366.6	18.1218	-12241.7	--
18.1318	5233.4	18.1318	5375.6	18.1318	-12214	--
18.1418	5063.7	18.1418	5384.6	18.1418	-12392.7	--
18.1518	4943.1	18.1518	5393.7	18.1518	-12522.4	--
18.1618	5033.3	18.1618	5390.4	18.1618	-12428.9	--
18.1718	5132.6	18.1718	5387.2	18.1718	-12326.4	--
18.1818	5349.4	18.1818	5384.1	18.1818	-12106.5	--
18.1918	5403.8	18.1918	5381.1	18.1918	-12049.1	--
18.2018	5320.2	18.2018	5378.2	18.2018	-12129.8	--
18.2118	5392.1	18.2118	5375.5	18.2118	-12055.2	--
18.2218	5415.2	18.2218	5372.9	18.2218	-12029.5	--
18.2318	5272.7	18.2318	5370.4	18.2318	-12169.5	--
18.2418	5418.4	18.2418	5368	18.2418	-12021.4	--
18.2518	5530.4	18.2518	5365.8	18.2518	-11907.2	--
18.2618	5473.9	18.2618	5363.7	18.2618	-11961.6	--
18.2718	5355.2	18.2718	5361.8	18.2718	-12078.4	--
18.2818	5304.9	18.2818	5360	18.2818	-12126.9	--
18.2918	5403.7	18.2918	5358.4	18.2918	-12026.5	--
18.3018	5500.1	18.3018	5357	18.3018	-11928.7	--
18.3118	5812.8	18.3118	5355.7	18.3118	-11614.7	--
18.3218	5835.7	18.3218	5354.6	18.3218	-11590.7	--
18.3318	5375.7	18.3318	5353.7	18.3318	-12049.8	--
18.3418	5170.9	18.3418	5352.9	18.3418	-12253.8	--
18.3518	5257.6	18.3518	5352.4	18.3518	-12166.6	--
18.3618	5197.4	18.3618	5352	18.3618	-12226.4	--
18.3718	5211.6	18.3718	5351.9	18.3718	-12212.1	--
18.3818	5328.2	18.3818	5352	18.3818	-12095.6	--
18.3918	5361.6	18.3918	5352.3	18.3918	-12062.5	--
18.4018	5210.6	18.4018	5352.8	18.4018	-12214	--
18.4118	5111.3	18.4118	5353.5	18.4118	-12314	--
18.4218	5208.8	18.4218	5354.6	18.4218	-12217.6	--
18.4318	5364.3	18.4318	5355.8	18.4318	-12063.3	--
18.4418	5511.9	18.4418	5357.4	18.4418	-11917.3	--
18.4518	5469	18.4518	5359.2	18.4518	-11962	--
18.4618	5563.2	18.4618	5361.3	18.4618	-11869.9	--
18.4718	5654	18.4718	5363.7	18.4718	-11781.5	--
18.4818	5658.5	18.4818	5366.5	18.4818	-11779.8	--
18.4918	5473.5	18.4918	5369.5	18.4918	-11967.8	--
18.5018	5012.1	18.5018	5372.9	18.5018	-12432.6	--
18.5118	4973.3	18.5118	5376.7	18.5118	-12475.2	--
18.5218	5256.4	18.5218	5380.8	18.5218	-12196.2	--
18.5318	5358.3	18.5318	5385.3	18.5318	-12098.8	--
18.5418	5358.1	18.5418	5390.2	18.5418	-12103.9	--
18.5518	5641.4	18.5518	5395.5	18.5518	-11825.9	--
18.5618	5642.3	18.5618	5401.2	18.5618	-11830.7	--
18.5718	5296.7	18.5718	5407.4	18.5718	-12182.5	--
18.5818	5234.1	18.5818	5414.1	18.5818	-12251.8	--
18.5918	5621.9	18.5918	5421.3	18.5918	-11871.2	--
18.6018	5695	18.6018	5429	18.6018	-11805.8	--
18.6118	5553.7	18.6118	5437.2	18.6118	-11955.3	--
18.6218	5659.8	18.6218	5446	18.6218	-11858	--
18.6318	5684.1	18.6318	5455.4	18.6318	-11843.1	--
18.6418	5587.7	18.6418	5465.4	18.6418	-11949.5	--
18.6518	5529.9	18.6518	5476.1	18.6518	-12018	--
18.6618	5515.6	18.6618	5487.4	18.6618	-12043.6	--
18.6718	5563.4	18.6718	5499.5	18.6718	-12007.9	--
18.6818	5548.8	18.6818	5512.3	18.6818	-12035.3	--
18.6918	5822	18.6918	5536	18.6918	-11785.8	--
18.7018	6028.5	18.7018	5550.6	18.7018	-11593.9	--
18.7118	5822.7	18.7118	5565.9	18.7118	-11815	--
18.7218	5833.3	18.7218	5582.2	18.7218	-11820.7	--
18.7318	5857.5	18.7318	5599.5	18.7318	-11813.8	--
18.7418	5845.7	18.7418	5622.8	18.7418	-11848.9	--
18.7518	5858.5	18.7518	5642.2	18.7518	-11855.5	--
18.7618	6032	18.7618	5662.7	18.7618	-11702.5	--
18.7718	5933.9	18.7718	5684.4	18.7718	-11822.3	--
18.7818	5984.5	18.7818	5707.4	18.7818	-11794.7	--
18.7918	6432.9	18.7918	5731.7	18.7918	-11370.6	--
18.8018	6729.9	18.8018	5757.4	18.8018	-11099.3	--
18.8118	6544.8	18.8118	5784.6	18.8118	-11311.6	--
18.8218	6182.2	18.8218	5813.4	18.8218	-11703	--
18.8318	6383.2	18.8318	5843.8	18.8318	-11532.4	--
18.8418	6485.9	18.8418	5876	18.8418	-11461.9	--
18.8518	6465.1	18.8518	5910	18.8518	-11516.7	--
18.8618	6500.6	18.8618	5946.1	18.8618	-11517.3	--
18.8718	6385.4	18.8718	5984.2	18.8718	-11670.6	--
18.8818	6444.1	18.8818	6024.6	18.8818	-11652.3	--
18.8918	6356.9	18.8918	6067.3	18.8918	-11782.2	--
18.9018	6199.1	18.9018	6112.6	18.9018	-11985.3	--
18.9118	6336.6	18.9118	6175.6	18.9118	-11910.8	--
18.9218	6620.7	18.9218	6241.6	18.9218	-11692.7	--
18.9318	6701	18.9318	6310.5	18.9318	-11681.3	--
18.9418	7078.3	18.9418	6382.7	18.9418	-11376.2	--
18.9518	7124.6	18.9518	6458.2	18.9518	-11405.4	--
18.9618	6801.5	18.9618	6537.4	18.9618	-11807.7	--
18.9718	7023.2	18.9718	6620.4	18.9718	-11669	--
18.9818	7310.9	18.9818	6707.5	18.9818	-11468.4	--
18.9918	7213.3	18.9918	6798.9	18.9918	-11657.4	--
19.0018	7130.7	19.0018	6894.8	19.0018	-11835.9	--
19.0118	7392.7	19.0118	6995.5	19.0118	-11674.6	--
19.0218	7646	19.0218	7101.3	19.0218	-11527.1	--
19.0318	7595.7	19.0318	7212.4	19.0318	-11688.5	--
19.0418	7270.3	19.0418	7329.2	19.0418	-12130.7	--
19.0518	7298.6	19.0518	7451.9	19.0518	-12225.1	--
19.0618	7703.1	19.0618	7580.8	19.0618	-11949.5	--
19.0718	8161.1	19.0718	7716.3	19.0718	-11627	--
19.0818	8474.9	19.0818	7858.6	19.0818	-11455.5	--
19.0918	8199.3	19.0918	8008.2	19.0918	-11880.7	--
19.1018	8257.9	19.1018	8165.4	19.1018	-11979.3	--
19.1118	8522.6	19.1118	8330.6	19.1118	-11879.8	--
19.1218	8538.5	19.1218	8504.3	19.1218	-12037.6	--
19.1318	8663.6	19.1318	8687	19.1318	-12095.2	--
19.1418	8898.6	19.1418	8879.3	19.1418	-12052.5	--
19.1518	8750.8	19.1518	9082	19.1518	-12403	--
19.1618	9051.1	19.1618	9295.8	19.1618	-12316.5	--
19.1718	9350.2	19.1718	9521.9	19.1718	-12243.5	--
19.1818	9545	19.1818	9761.3	19.1818	-12288.1	--
19.1918	9967.1	19.1918	10015.3	19.1918	-12120	--
19.2018	10316.7	19.2018	10285.7	19.2018	-12040.8	--
19.2118	10577.5	19.2118	10574.3	19.2118	-12068.6	--
19.2218	11122	19.2218	10883.3	19.2218	-11833.1	--
19.2318	11355.3	19.2318	11214.9	19.2318	-11931.4	--
19.2418	11532.9	19.2418	11572.1	19.2418	-12111	--
19.2518	11931	19.2518	11957.7	19.2518	-12098.5	--
19.2618	12582.1	19.2618	12374.9	19.2618	-11864.6	--
19.2718	12981.3	19.2718	12826.7	19.2718	-11917.2	--
19.2818	13459.1	19.2818	13316.4	19.2818	-11929.1	--
19.2918	14225.5	19.2918	13846.7	19.2918	-11693	--
19.3018	15440	19.3018	14419.9	19.3018	-11051.7	--
19.3118	15895.2	19.3118	15037.1	19.3118	-11213.7	--
19.3218	15985.2	19.3218	15697.9	19.3218	-11784.5	--
19.3318	16729.3	19.3318	16400.5	19.3318	-11743	--
19.3418	17896.5	19.3418	17139.6	19.3418	-11314.9	--
19.3518	18692.3	19.3518	17907.9	19.3518	-11287.4	--
19.3618	19179	19.3618	18693.2	19.3618	-11586	--
19.3718	20205.8	19.3718	19480.9	19.3718	-11346.9	--
19.3818	21319.6	19.3818	20251.7	19.3818	-11003.9	--
19.3918	22273.9	19.3918	20983.4	19.3918	-10781.3	--
19.4018	22526.8	19.4018	21652	19.4018	-11197	--
19.4118	22887.8	19.4118	22232.5	19.4118	-11416.5	--
19.4218	23767.9	19.4218	22702.2	19.4218	-11006.1	--
19.4318	24287.9	19.4318	23040.9	19.4318	-10824.8	--
19.4418	24413	19.4418	23234.7	19.4418	-10893.5	--
19.4518	24758.2	19.4518	23275.6	19.4518	-10589.2	--
19.4618	25159.8	19.4618	23163.3	19.4618	-10075.3	--
19.4718	24746.9	19.4718	22904.4	19.4718	-10229.3	--
19.4818	23591.1	19.4818	22511.8	19.4818	-10992.5	--
19.4918	23115.1	19.4918	22003	19.4918	-10959.7	--
19.5018	22524.4	19.5018	21399.5	19.5018	-10946.9	--
19.5118	21970.5	19.5118	20723.6	19.5118	-10824.9	--
19.5218	21519.8	19.5218	19998.8	19.5218	-10550.8	--
19.5318	20463.1	19.5318	19246.3	19.5318	-10855	--
19.5418	18869.4	19.5418	18485.4	19.5418	-11687.8	--
19.5518	16750.1	19.5518	17732.6	19.5518	-13054.3	--
19.5618	15768.2	19.5618	17000.6	19.5618	-13304.2	--
19.5718	15322.4	19.5718	16299.3	19.5718	-13048.7	--
19.5818	14827	19.5818	15634.7	19.5818	-12879.5	--
19.5918	14437.9	19.5918	15011.3	19.5918	-12645.2	--
19.6018	13321.3	19.6018	14430	19.6018	-13180.5	--
19.6118	12765.3	19.6118	13891.3	19.6118	-13197.8	--
19.6218	12346.4	19.6218	13393.5	19.6218	-13118.9	--
19.6318	11724.1	19.6318	12934.5	19.6318	-13282.2	--
19.6418	10998	19.6418	12511.6	19.6418	-13585.4	--
19.6518	10624.2	19.6518	12121.8	19.6518	-13569.4	--
19.6618	10264.5	19.6618	11762.1	19.6618	-13569.4	--
19.6718	10213.7	19.6718	11429.4	19.6718	-13287.5	--
19.6818	10106.3	19.6818	11121.1	19.6818	-13086.6	--
19.6918	9634.4	19.6918	10834.6	19.6918	-13272	--
19.7018	9367.5	19.7018	10567.7	19.7018	-13272	--
19.7118	9110	19.7118	10318.2	19.7118	-13280	--
19.7218	9003	19.7218	10084.5	19.7218	-13153.3	--
19.7318	8569.9	19.7318	9865.1	19.7318	-13367	--
19.7418	8351.6	19.7418	9658.6	19.7418	-13378.8	--
19.7518	8430.4	19.7518	9464.1	19.7518	-13105.5	--
19.7618	8075.4	19.7618	9280.4	19.7618	-13276.8	--
19.7718	7919.8	19.7718	9106.9	19.7718	-13258.9	--
19.7818	7922.1	19.7818	8942.8	19.7818	-13092.5	--
19.7918	7999.5	19.7918	8787.6	19.7918	-12859.9	--
19.8018	8250.9	19.8018	8640.7	19.8018	-12461.6	--
19.8118	7787.2	19.8118	8501.8	19.8118	-12786.4	--
19.8218	7692.1	19.8218	8370.4	19.8218	-12750.1	--
19.8318	7692.1	19.8318	8246	19.8318	-12625.7	--
19.8418	7740.5	19.8418	8128.5	19.8418	-12459.8	--
19.8518	7497.2	19.8518	8017.4	19.8518	-12592	--
19.8618	7386.7	19.8618	7912.4	19.8618	-12597.5	--
19.8718	7233.3	19.8718	7813.3	19.8718	-12651.8	--
19.8818	7223.6	19.8818	7719.6	19.8818	-12567.8	--
19.8918	7209.7	19.8918	7631.3	19.8918	-12493.4	--
19.9018	7218.9	19.9018	7547.9	19.9018	-12400.8	--
19.9118	7120.8	19.9118	7469.3	19.9118	-12420.3	--
19.9218	6798.6	19.9218	7395.1	19.9218	-12668.3	--
19.9318	6527.1	19.9318	7325.1	19.9318	-12869.8	--
19.9418	6845.1	19.9418	7259.2	19.9418	-12485.9	--
19.9518	6792.9	19.9518	7197	19.9518	-12475.9	--
19.9618	6838.1	19.9618	7138.3	19.9618	-12372	--
19.9718	6726.1	19.9718	7083	19.9718	-12428.7	--
19.9818	6866.5	19.9818	7030.9	19.9818	-12236.2	--
19.9918	6954.7	19.9918	6981.7	19.9918	-12098.8	--
20.0018	6957.2	20.0018	6935.4	20.0018	-12050	--
20.0118	6933.3	20.0118	6891.7	20.0118	-12030.2	--
20.0218	6877	20.0218	6850.5	20.0218	-12045.3	--
20.0318	6775.5	20.0318	6811.6	20.0318	-12107.9	--
20.0418	6836.6	20.0418	6774.9	20.0418	-12010.1	--
20.0518	6754	20.0518	6740.3	20.0518	-12058.1	--
20.0618	6668.5	20.0618	6707.7	20.0618	-12111	--
20.0718	6302.1	20.0718	6677	20.0718	-12446.7	--
20.0818	6548.1	20.0818	6648	20.0818	-12171.7	--
20.0918	6449.2	20.0918	6620.7	20.0918	-12243.3	--
20.1018	6289	20.1018	6595	20.1018	-12377.8	--
20.1118	6405.3	20.1118	6570.7	20.1118	-12237.2	--
20.1218	6877.1	20.1218	6547.9	20.1218	-11742.6	--
20.1318	6702.2	20.1318	6526.4	20.1318	-11896	--
20.1418	6290.4	20.1418	6506.2	20.1418	-12287.6	--
20.1518	6095.7	20.1518	6487.2	20.1518	-12463.3	--
20.1618	6390.9	20.1618	6469.4	20.1618	-12150.3	--
20.1718	6545.4	20.1718	6452.6	20.1718	-11979	--
20.1818	6666.7	20.1818	6437	20.1818	-11842.1	--
20.1918	6666.7	20.1918	6422.3	20.1918	-11827.4	--
20.2018	6788.3	20.2018	6408.5	20.2018	-11692	--
20.2118	6829.1	20.2118	6395.7	20.2118	-11638.4	--
20.2218	6135.2	20.2218	6383.8	20.2218	-12320.4	--
20.2318	6451.6	20.2318	6372.7	20.2318	-11992.9	--
20.2418	6670	20.2418	6362.4	20.2418	-11764.2	--
20.2518	6588.8	20.2518	6352.9	20.2518	-11835.9	--
20.2618	6448.9	20.2618	6344.2	20.2618	-11967.1	--
20.2718	6417.7	20.2718	6336.1	20.2718	-11990.2	--
20.2818	6440.2	20.2818	6328.8	20.2818	-11960.4	--
20.2918	6366.7	20.2918	6322.1	20.2918	-12027.2	--
20.3018	6393	20.3018	6316.1	20.3018	-11994.9	--
20.3118	6414	20.3118	6310.7	20.3118	-11968.5	--
20.3218	6380.4	20.3218	6305.9	20.3218	-11997.3	--
20.3318	6582.2	20.3318	6301.7	20.3318	-11791.3	--
20.3418	6398	20.3418	6298	20.3418	-11971.8	--
20.3518	6734.1	20.3518	6295	20.3518	-11632.7	--
20.3618	6504.3	20.3618	6292.4	20.3618	-11859.9	--
20.3718	6490.7	20.3718	6290.5	20.3718	-11871.6	--
20.3818	6390.8	20.3818	6289	20.3818	-11970	--
20.3918	6407	20.3918	6288	20.3918	-11952.8	--
20.4018	6623.8	20.4018	6287.6	20.4018	-11735.6	--
20.4118	6414.4	20.4118	6287.6	20.4118	-11945	--
20.4218	6200.8	20.4218	6288.2	20.4218	-12159.2	--
20.4318	6389.4	20.4318	6289.2	20.4318	-11971.6	--
20.4418	6650	20.4418	6290.8	20.4418	-11712.6	--
20.4518	6599.2	20.4518	6292.8	20.4518	-11765.4	--
20.4618	6475.4	20.4618	6295.2	20.4618	-11891.6	--
20.4718	6499.4	20.4718	6298.2	20.4718	-11870.6	--
20.4818	6366.8	20.4818	6301.7	20.4818	-12006.7	--
20.4918	6475.4	20.4918	6305.6	20.4918	-11902	--
20.5018	6620.7	20.5018	6310	20.5018	-11761.1	--
20.5118	6579.2	20.5118	6314.9	20.5118	-11807.5	--
20.5218	6683.4	20.5218	6320.4	20.5218	-11708.8	--
20.5318	6512.8	20.5318	6326.3	20.5318	-11885.3	--
20.5418	6357.9	20.5418	6332.7	20.5418	-12046.6	--
20.5518	6541.6	20.5518	6339.7	20.5518	-11869.9	--
20.5618	6529.6	20.5618	6347.2	20.5618	-11889.4	--
20.5718	6429	20.5718	6355.2	20.5718	-11998	--
20.5818	6479	20.5818	6363.9	20.5818	-11956.7	--
20.5918	6390	20.5918	6373.1	20.5918	-12054.9	--
20.6018	6114.1	20.6018	6392.9	20.6018	-12350.6	--
20.6118	6491	20.6118	6403.5	20.6118	-11984.3	--
20.6218	6501.8	20.6218	6414.6	20.6218	-11984.6	--
20.6318	6405.1	20.6318	6426.5	20.6318	-12093.2	--
20.6418	6765.6	20.6418	6439	20.6418	-11745.2	--
20.6518	6806.4	20.6518	6452.3	20.6518	-11717.7	--
20.6618	6604.6	20.6618	6471.3	20.6618	-11938.5	--
20.6718	6614.6	20.6718	6486.1	20.6718	-11943.3	--
20.6818	6782.6	20.6818	6501.8	20.6818	-11791	--
20.6918	6793.6	20.6918	6518.3	20.6918	-11796.5	--
20.7018	6583.4	20.7018	6535.7	20.7018	-12024.1	--
20.7118	6356.2	20.7118	6554.1	20.7118	-12269.7	--
20.7218	6601.7	20.7218	6573.4	20.7218	-12043.5	--
20.7318	7058.1	20.7318	6593.7	20.7318	-11607.4	--
20.7418	7252.9	20.7418	6615	20.7418	-11433.9	--
20.7518	6994.4	20.7518	6637.5	20.7518	-11714.9	--
20.7618	6794.3	20.7618	6661.1	20.7618	-11938.6	--
20.7718	7301.7	20.7718	6685.8	20.7718	-11455.9	--
20.7818	7494.2	20.7818	6711.9	20.7818	-11289.5	--
20.7918	7498.6	20.7918	6739.2	20.7918	-11312.4	--
20.8018	6666.7	20.8018	6767.8	20.8018	-12172.9	--
20.8118	6874.4	20.8118	6797.9	20.8118	-11995.3	--
20.8218	7401.7	20.8218	6829.5	20.8218	-11499.6	--
20.8318	6872.9	20.8318	6862.7	20.8318	-12061.6	--
20.8418	7011	20.8418	6897.5	20.8418	-11958.3	--
20.8518	7102.6	20.8518	6934.2	20.8518	-11903.4	--
20.8618	6724.2	20.8618	6972.8	20.8618	-12320.4	--
20.8718	6806.7	20.8718	7013.6	20.8718	-12278.7	--
20.8818	7041.5	20.8818	7056.6	20.8818	-12086.9	--
20.8918	7262.3	20.8918	7102.2	20.8918	-11911.7	--
20.9018	7499.6	20.9018	7150.6	20.9018	-11722.8	--
20.9118	7349.7	20.9118	7202.1	20.9118	-11924.2	--
20.9218	7199.8	20.9218	7257.1	20.9218	-12129.1	--
20.9318	7109.3	20.9318	7315.9	20.9318	-12278.4	--
20.9418	7185.2	20.9418	7379	20.9418	-12265.6	--
20.9518	7159.2	20.9518	7446.9	20.9518	-12359.5	--
20.9618	7272.1	20.9618	7520	20.9618	-12319.7	--
20.9718	7261.9	20.9718	7598.9	20.9718	-12408.8	--
20.9818	7045.2	20.9818	7684	20.9818	-12710.6	--
20.9918	7496.5	20.9918	7775.8	20.9918	-12351.1	--
21.0018	7921.8	21.0018	7874.4	21.0018	-12024.4	--
21.0118	7931.1	21.0118	7980.1	21.0118	-12120.8	--
21.0218	7777.4	21.0218	8092.8	21.0218	-12387.2	--
21.0318	8051.7	21.0318	8212.1	21.0318	-12232.2	--
21.0418	7712.4	21.0418	8337.2	21.0418	-12696.6	--
21.0518	7412.2	21.0518	8466.7	21.0518	-13126.3	--
21.0618	7667.8	21.0618	8598.9	21.0618	-13002.9	--
21.0718	7507.2	21.0718	8731.3	21.0718	-13295.9	--
21.0818	7424.6	21.0818	8860.9	21.0818	-13508.1	--
21.0918	7781.5	21.0918	8984.4	21.0918	-13274.7	--
21.1018	8118.6	21.1018	9098	21.1018	-13051.2	--
21.1118	8235.9	21.1118	9197.9	21.1118	-13033.8	--
21.1218	8081.6	21.1218	9280.6	21.1218	-13270.8	--
21.1318	7672	21.1318	9342.9	21.1318	-13742.7	--
21.1418	7559.7	21.1418	9382.6	21.1418	-13894.7	--
21.1518	7498.6	21.1518	9398.4	21.1518	-13971.6	--
21.1618	7484.5	21.1618	9390.1	21.1618	-13977.4	--
21.1718	7964.4	21.1718	9358.4	21.1718	-13465.8	--
21.1818	8048.9	21.1818	9305.1	21.1818	-13328	--
21.1918	8029.9	21.1918	9232.6	21.1918	-13274.5	--
21.2018	8364	21.2018	9144.1	21.2018	-12851.9	--
21.2118	8031.5	21.2118	9042.8	21.2118	-13083.1	--
21.2218	8215.4	21.2218	8932.3	21.2218	-12788.7	--
21.2318	7909.3	21.2318	8816	21.2318	-12978.5	--
21.2418	7878.3	21.2418	8697	21.2418	-12890.5	--
21.2518	8289.1	21.2518	8577.9	21.2518	-12360.6	--
21.2618	7869.7	21.2618	8461.1	21.2618	-12663.2	--
21.2718	7763.6	21.2718	8348.3	21.2718	-12656.5	--
21.2818	7966.7	21.2818	8240.8	21.2818	-12345.9	--
21.2918	7519.9	21.2918	8139.5	21.2918	-12691.4	--
21.3018	7593.4	21.3018	8044.7	21.3018	-12523.1	--
21.3118	7553.5	21.3118	7956.7	21.3118	-12475	--
21.3218	7480.3	21.3218	7875.4	21.3218	-12466.9	--
21.3318	7367.2	21.3318	7800.5	21.3318	-12505.1	--
21.3418	7341.2	21.3418	7731.7	21.3418	-12462.3	--
21.3518	7877.8	21.3518	7668.6	21.3518	-11862.6	--
21.3618	8175.8	21.3618	7610.6	21.3618	-11506.6	--
21.3718	7745	21.3718	7557.4	21.3718	-11884.2	--
21.3818	7449	21.3818	7508.4	21.3818	-12131.2	--
21.3918	7176.3	21.3918	7463.3	21.3918	-12358.8	--
21.4018	7271.1	21.4018	7421.7	21.4018	-12222.4	--
21.4118	7445.8	21.4118	7383.1	21.4118	-12009.1	--
21.4218	7226.2	21.4218	7347.4	21.4218	-12193	--
21.4318	7222.3	21.4318	7314.2	21.4318	-12163.7	--
21.4418	7042.8	21.4418	7283.3	21.4418	-12312.3	--
21.4518	7064.5	21.4518	7254.5	21.4518	-12261.8	--
21.4618	7017.8	21.4618	7227.6	21.4618	-12281.6	--
21.4718	7151	21.4718	7202.5	21.4718	-12123.3	--
21.4818	7086.4	21.4818	7179.1	21.4818	-12164.5	--
21.4918	7062.8	21.4918	7157.2	21.4918	-12166.2	--
21.5018	6909.3	21.5018	7136.7	21.5018	-12299.2	--
21.5118	7011.6	21.5118	7117.6	21.5118	-12177.8	--
21.5218	7304.8	21.5218	7099.9	21.5218	-11866.9	--
21.5318	7363.3	21.5318	7083.3	21.5318	-11791.8	--
21.5418	7218.3	21.5418	7067.9	21.5418	-11921.4	--
21.5518	7336.4	21.5518	7053.7	21.5518	-11789.1	--
21.5618	7415.3	21.5618	7040.5	21.5618	-11697	--
21.5718	7003.2	21.5718	7028.3	21.5718	-12096.9	--
21.5818	6947.7	21.5818	7017.1	21.5818	-12141.2	--
21.5918	7322.6	21.5918	7006.8	21.5918	-11756	--
21.6018	7335.1	21.6018	6997.4	21.6018	-11734.1	--
21.6118	7228.1	21.6118	6988.8	21.6118	-11832.5	--
21.6218	7058.9	21.6218	6981	21.6218	-11993.9	--
21.6318	7117.7	21.6318	6974	21.6318	-11928.1	--
21.6418	7185.3	21.6418	6967.7	21.6418	-11854.2	--
21.6518	7110.8	21.6518	6962	21.6518	-11923	--
21.6618	7127.1	21.6618	6957	21.6618	-11901.7	--
21.6718	7292.7	21.6718	6952.6	21.6718	-11731.7	--
21.6818	7056.6	21.6818	6948.8	21.6818	-11964	--
21.6918	6930.7	21.6918	6945.5	21.6918	-12086.6	--
21.7018	7328.1	21.7018	6942.7	21.7018	-11686.4	--
21.7118	7423.4	21.7118	6940.4	21.7118	-11588.8	--
21.7218	7636.6	21.7218	6938.6	21.7218	-11373.8	--
21.7318	7656.7	21.7318	6937.2	21.7318	-11352.3	--
21.7418	7221.2	21.7418	6936.2	21.7418	-11786.8	--
21.7518	6916.7	21.7518	6935.7	21.7518	-12090.8	--
21.7618	6913.9	21.7618	6935.4	21.7618	-12093.3	--
21.7718	6908.4	21.7718	6935.6	21.7718	-12099	--
21.7818	7000.1	21.7818	6936	21.7818	-12007.7	--
21.7918	7222.3	21.7918	6936.8	21.7918	-11786.3	--
21.8018	7099.9	21.8018	6937.9	21.8018	-11909.8	--
21.8118	7202.6	21.8118	6939.2	21.8118	-11808.4	--
21.8218	7349.3	21.8218	6940.9	21.8218	-11663.4	--
21.8318	7540	21.8318	6883.3	21.8318	-11415.1	--
21.8418	7301.2	21.8418	6886	21.8418	-11656.6	--
21.8518	7552.7	21.8518	6888.8	21.8518	-11407.9	--
21.8618	7082.3	21.8618	6891.9	21.8618	-11881.4	--
21.8718	7209.8	21.8718	6895.2	21.8718	-11757.2	--
21.8818	7021.4	21.8818	6869.1	21.8818	-11919.5	--
21.8918	7138.7	21.8918	6873.1	21.8918	-11806.2	--
21.9018	7150.8	21.9018	6877.2	21.9018	-11798.2	--
21.9118	7140.5	21.9118	6881.4	21.9118	-11812.7	--
21.9218	7520.2	21.9218	6885.9	21.9218	-11437.5	--
21.9318	7465.7	21.9318	6890.5	21.9318	-11496.6	--
21.9418	7596.9	21.9418	6895.3	21.9418	-11370.2	--
21.9518	7772.2	21.9518	6900.2	21.9518	-11199.8	--
21.9618	7375.8	21.9618	6905.3	21.9618	-11601.3	--
21.9718	7506.4	21.9718	6910.5	21.9718	-11475.9	--
21.9818	7424.4	21.9818	6915.9	21.9818	-11563.3	--
21.9918	7349.6	21.9918	6921.3	21.9918	-11643.5	--
22.0018	7660.8	22.0018	6927	22.0018	-11338	--
22.0118	7324.7	22.0118	6932.7	22.0118	-11679.8	--
22.0218	7160.7	22.0218	6938.6	22.0218	-11849.7	--
22.0318	7090.9	22.0318	6944.6	22.0318	-11925.5	--
22.0418	7366.8	22.0418	6950.7	22.0418	-11655.7	--
22.0518	7115.6	22.0518	6956.9	22.0518	-11913.1	--
22.0618	7248.1	22.0618	6963.2	22.0618	-11786.9	--
22.0718	7006.6	22.0718	6969.7	22.0718	-12034.9	--
22.0818	7355.4	22.0818	6976.2	22.0818	-11692.6	--
22.0918	7459	22.0918	6982.9	22.0918	-11595.7	--
22.1018	7275.4	22.1018	6989.7	22.1018	-11786.1	--
22.1118	7072	22.1118	6996.6	22.1118	-11996.4	--
22.1218	7288	22.1218	7003.6	22.1218	-11787.4	--
22.1318	7226.2	22.1318	7010.7	22.1318	-11856.3	--
22.1418	7261.9	22.1418	7017.9	22.1418	-11827.8	--
22.1518	7104.9	22.1518	7025.2	22.1518	-11992.1	--
22.1618	6902.7	22.1618	7032.7	22.1618	-12201.8	--
22.1718	6730.8	22.1718	7040.2	22.1718	-12381.2	--
22.1818	6870.4	22.1818	7047.8	22.1818	-12249.2	--
22.1918	7234.9	22.1918	7055.6	22.1918	-11892.5	--
22.2018	7431.5	22.2018	7063.4	22.2018	-11703.7	--
22.2118	7291.3	22.2118	7071.4	22.2118	-11851.9	--
22.2218	7183.8	22.2218	7079.5	22.2218	-11967.5	--
22.2318	7506.8	22.2318	7087.7	22.2318	-11652.7	--
22.2418	7518.2	22.2418	7096	22.2418	-11649.6	--
22.2518	7233.1	22.2518	7104.4	22.2518	-11943.1	--
22.2618	6702.2	22.2618	7113	22.2618	-12482.6	--
22.2718	6830.7	22.2718	7121.6	22.2718	-12362.7	--
22.2818	7519.9	22.2818	7130.4	22.2818	-11682.3	--
22.2918	7172.4	22.2918	7139.4	22.2918	-12038.8	--
22.3018	6967	22.3018	7148.4	22.3018	-12253.2	--
22.3118	7470.7	22.3118	7157.6	22.3118	-11758.7	--
22.3218	7203.7	22.3218	7166.9	22.3218	-12035	--
22.3318	7484.7	22.3318	7176.4	22.3318	-11763.5	--
22.3418	7695.1	22.3418	7186	22.3418	-11562.7	--
22.3518	7502.8	22.3518	7195.8	22.3518	-11764.8	--
22.3618	7179.1	22.3618	7205.7	22.3618	-12098.4	--
22.3718	7118.1	22.3718	7215.8	22.3718	-12169.5	--
22.3818	6908.5	22.3818	7226.1	22.3818	-12389.4	--
22.3918	7004.5	22.3918	7236.5	22.3918	-12303.8	--
22.4018	7275	22.4018	7247.1	22.4018	-12043.9	--
22.4118	7329.2	22.4118	7257.9	22.4118	-12000.5	--
22.4218	7308.3	22.4218	7268.9	22.4218	-12032.4	--
22.4318	7385.2	22.4318	7280.1	22.4318	-11966.7	--
22.4418	7449.2	22.4418	7291.6	22.4418	-11914.2	--
22.4518	6993.1	22.4518	7303.2	22.4518	-12381.9	--
22.4618	7213.7	22.4618	7315.1	22.4618	-12173.2	--
22.4718	7443.4	22.4718	7327.3	22.4718	-11955.7	--
22.4818	7496.7	22.4818	7339.7	22.4818	-11914.8	--
22.4918	7338.1	22.4918	7352.4	22.4918	-12086.1	--
22.5018	7297.5	22.5018	7365.3	22.5018	-12139.6	--
22.5118	7675.6	22.5118	7378.6	22.5118	-11774.8	--
22.5218	7839.3	22.5218	7392.2	22.5218	-11624.7	--
22.5318	7590.6	22.5318	7406.2	22.5318	-11887.4	--
22.5418	7303.4	22.5418	7420.5	22.5418	-12188.9	--
22.5518	7621.8	22.5518	7435.1	22.5518	-11885.1	--
22.5618	7941.5	22.5618	7450.2	22.5618	-11580.5	--
22.5718	8082	22.5718	7465.7	22.5718	-11455.5	--
22.5818	7670.1	22.5818	7481.6	22.5818	-11883.3	--
22.5918	7557.3	22.5918	7498	22.5918	-12012.5	--
22.6018	7490.8	22.6018	7514.9	22.6018	-12095.9	--
22.6118	7548.1	22.6118	7532.3	22.6118	-12056	--
22.6218	7513.1	22.6218	7550.3	22.6218	-12109	--
22.6318	7386.6	22.6318	7568.8	22.6318	-12254	--
22.6418	7672.4	22.6418	7588	22.6418	-11987.4	--
22.6518	7541.7	22.6518	7607.8	22.6518	-12137.9	--
22.6618	7253.9	22.6618	7628.3	22.6618	-12446.2	--
22.6718	7721.4	22.6718	7639.5	22.6718	-11989.9	--
22.6818	7853.8	22.6818	7651.4	22.6818	-11869.4	--
22.6918	7454.3	22.6918	7664.2	22.6918	-12281.7	--
22.7018	7379.8	22.7018	7677.8	22.7018	-12369.8	--
22.7118	7654.2	22.7118	7692.3	22.7118	-12109.9	--
22.7218	7855.8	22.7218	7707.7	22.7218	-11923.7	--
22.7318	7976.1	22.7318	7724	22.7318	-11819.7	--
22.7418	7359	22.7418	7741.4	22.7418	-12454.2	--
22.7518	7583.3	22.7518	7759.8	22.7518	-12248.3	--
22.7618	7591.8	22.7618	7779.3	22.7618	-12259.3	--
22.7718	7666.7	22.7718	7799.9	22.7718	-12205	--
22.7818	7655	22.7818	7821.8	22.7818	-12238.6	--
22.7918	7558.3	22.7918	7845	22.7918	-12358.5	--
22.8018	7633.3	22.8018	7869.5	22.8018	-12308	--
22.8118	7664.3	22.8118	7895.4	22.8118	-12302.9	--
22.8218	7977.5	22.8218	7922.9	22.8218	-12017.2	--
22.8318	8254.2	22.8318	7952.1	22.8318	-11769.7	--
22.8418	8419.7	22.8418	7983.1	22.8418	-11635.2	--
22.8518	8114.3	22.8518	8016	22.8518	-11973.5	--
22.8618	7983.6	22.8618	8051.1	22.8618	-12139.3	--
22.8718	8485.4	22.8718	8088.5	22.8718	-11674.9	--
22.8818	8658.9	22.8818	8128.6	22.8818	-11541.5	--
22.8918	8552.6	22.8918	8171.5	22.8918	-11690.7	--
22.9018	8256.1	22.9018	8217.7	22.9018	-12033.4	--
22.9118	8348.5	22.9118	8267.4	22.9118	-11990.7	--
22.9218	8674.2	22.9218	8321.1	22.9218	-11718.7	--
22.9318	8741	22.9318	8379.3	22.9318	-11710.1	--
22.9418	8641.1	22.9418	8442.3	22.9418	-11873	--
22.9518	8591.2	22.9518	8510.6	22.9518	-11991.2	--
22.9618	9029.8	22.9618	8584.6	22.9618	-11626.6	--
22.9718	9129	22.9718	8664.7	22.9718	-11607.5	--
22.9818	8802.3	22.9818	8751.2	22.9818	-12020.7	--
22.9918	9486.3	22.9918	8844.3	22.9918	-11429.8	--
23.0018	8976.3	23.0018	8943.8	23.0018	-12039.3	--
23.0118	8921	23.0118	9049.6	23.0118	-12200.4	--
23.0218	9154.2	23.0218	9160.8	23.0218	-12078.4	--
23.0318	9201.4	23.0318	9276.6	23.0318	-12147	--
23.0418	9259.1	23.0418	9395.2	23.0418	-12207.9	--
23.0518	9741.5	23.0518	9514.8	23.0518	-11845.1	--
23.0618	9829.3	23.0618	9632.8	23.0618	-11875.3	--
23.0718	9782	23.0718	9746.3	23.0718	-12036.1	--
23.0818	9777.3	23.0818	9852	23.0818	-12146.5	--
23.0918	9915.7	23.0918	9946.4	23.0918	-12102.5	--
23.1018	10076.6	23.1018	10026.4	23.1018	-12021.6	--
23.1118	9769.1	23.1118	10088.9	23.1118	-12391.6	--
23.1218	9410.2	23.1218	10131.4	23.1218	-12793	--
23.1318	9651.1	23.1318	10152.5	23.1318	-12573.2	--
23.1418	11058.2	23.1418	10151.4	23.1418	-11165	--
23.1518	10721.4	23.1518	10128.1	23.1518	-11478.5	--
23.1618	10354.3	23.1618	10083.8	23.1618	-11801.3	--
23.1718	10204.9	23.1718	10020.1	23.1718	-11887	--
23.1818	10247.3	23.1818	9939.4	23.1818	-11763.9	--
23.1918	9996.4	23.1918	9844.4	23.1918	-11919.8	--
23.2018	9979.7	23.2018	9738.1	23.2018	-11830.2	--
23.2118	10338.5	23.2118	9623.6	23.2118	-11356.9	--
23.2218	9950.4	23.2218	9503.8	23.2218	-11625.2	--
23.2318	9737.9	23.2318	9381.4	23.2318	-11715.3	--
23.2418	9764.6	23.2418	9258.9	23.2418	-11566.1	--
23.2518	9247.2	23.2518	9138.3	23.2518	-11962.9	--
23.2618	8738.8	23.2618	9021.2	23.2618	-12354.2	--
23.2718	8602.2	23.2718	8908.8	23.2718	-12378.4	--
23.2818	8825	23.2818	8801.9	23.2818	-12048.7	--
23.2918	8245.3	23.2918	8701.1	23.2918	-12527.6	--
23.3018	8452.1	23.3018	8606.4	23.3018	-12226.1	--
23.3118	8927.4	23.3118	8517.9	23.3118	-11662.3	--
23.3218	8353.2	23.3218	8435.5	23.3218	-12154.1	--
23.3318	8382.3	23.3318	8358.7	23.3318	-12048.2	--
23.3418	8126.9	23.3418	8287.4	23.3418	-12232.3	--
23.3518	8283.3	23.3518	8221	23.3518	-12009.5	--
23.3618	8287.4	23.3618	8159.1	23.3618	-11943.5	--
23.3718	8326.2	23.3718	8101.4	23.3718	-11847	--
23.3818	7925.4	23.3818	8047.4	23.3818	-12193.8	--
23.3918	7526.5	23.3918	7996.8	23.3918	-12542.1	--
23.4018	7437.8	23.4018	7949.2	23.4018	-12583.2	--
23.4118	7795.7	23.4118	7904.4	23.4118	-12180.5	--
23.4218	7990.6	23.4218	7862	23.4218	-11943.2	--
23.4318	7830.6	23.4318	7821.9	23.4318	-12063.1	--
23.4418	7769.6	23.4418	7783.9	23.4418	-12086.1	--
23.4518	7520.7	23.4518	7747.8	23.4518	-12298.9	--
23.4618	7316	23.4618	7713.3	23.4618	-12469.1	--
23.4718	7604.4	23.4718	7680.5	23.4718	-12147.9	--
23.4818	7669.4	23.4818	7649.2	23.4818	-12051.6	--
23.4918	7408.1	23.4918	7619.3	23.4918	-12283	--
23.5018	7272	23.5018	7590.7	23.5018	-12390.5	--
23.5118	7675	23.5118	7563.4	23.5118	-11960.2	--
23.5218	7513.4	23.5218	7537.2	23.5218	-12095.6	--
23.5318	7436.2	23.5318	7512.2	23.5318	-12147.8	--
23.5418	7174.7	23.5418	7488.2	23.5418	-12385.3	--
23.5518	7322.3	23.5518	7465.3	23.5518	-12214.8	--
23.5618	7107.8	23.5618	7443.3	23.5618	-12407.3	--
23.5718	7285	23.5718	7422.3	23.5718	-12209.1	--
23.5818	7647.1	23.5818	7402.1	23.5818	-11826.8	--
23.5918	7221.5	23.5918	7372.8	23.5918	-12223.1	--
23.6018	6964.5	23.6018	7354.4	23.6018	-12461.7	--
23.6118	6923.9	23.6118	7336.7	23.6118	-12484.6	--
23.6218	7088.3	23.6218	7319.8	23.6218	-12303.3	--
23.6318	7200	23.6318	7303.5	23.6318	-12175.3	--
23.6418	7200.7	23.6418	7283	23.6418	-12154.1	--
23.6518	7209.9	23.6518	7268	23.6518	-12129.9	--
23.6618	7044.7	23.6618	7253.7	23.6618	-12280.8	--
23.6718	6926.4	23.6718	7239.9	23.6718	-12385.3	--
23.6818	7170.5	23.6818	7226.6	23.6818	-12127.9	--
23.6918	7258.5	23.6918	7213.8	23.6918	-12027.1	--
23.7018	7042	23.7018	7201.5	23.7018	-12231.3	--
23.7118	6843	23.7118	7189.6	23.7118	-12418.4	--
23.7218	7081	23.7218	7178.1	23.7218	-12168.9	--
23.7318	6572.5	23.7318	7167.1	23.7318	-12666.4	--
23.7418	6743.6	23.7418	7156.4	23.7418	-12484.6	--
23.7518	7039.5	23.7518	7146	23.7518	-12178.3	--
23.7618	7212.8	23.7618	7136	23.7618	-11995	--
23.7718	7097.9	23.7718	7126.3	23.7718	-12100.2	--
23.7818	7028.6	23.7818	7116.9	23.7818	-12160.1	--
23.7918	6903.9	23.7918	7107.8	23.7918	-12275.7	--
23.8018	7539	23.8018	7098.9	23.8018	-11631.7	--
23.8118	7184.8	23.8118	7090.3	23.8118	-11977.3	--
23.8218	7228.5	23.8218	7082	23.8218	-11925.3	--
23.8318	7066.2	23.8318	7073.8	23.8318	-12079.4	--
23.8418	7050.5	23.8418	7065.9	23.8418	-12087.2	--
23.8518	7065.3	23.8518	7058.2	23.8518	-12064.7	--
23.8618	7005.4	23.8618	7050.6	23.8618	-12117	--
23.8718	6592.6	23.8718	7043.3	23.8718	-12522.5	--
23.8818	6960.7	23.8818	7036.1	23.8818	-12147.2	--
23.8918	7379.3	23.8918	7029.1	23.8918	-11721.6	--
23.9018	7217.4	23.9018	7022.2	23.9018	-11876.6	--
23.9118	7247	23.9118	7015.5	23.9118	-11840.3	--
23.9218	7107.5	23.9218	7009	23.9218	-11973.3	--
23.9318	6711	23.9318	7002.5	23.9318	-12363.3	--
23.9418	7210.9	23.9418	6996.2	23.9418	-11857.1	--
23.9518	6937	23.9518	6990.1	23.9518	-12124.9	--
23.9618	7106.8	23.9618	6984	23.9618	-11949	--
23.9718	6609.2	23.9718	6978.1	23.9718	-12440.7	--
23.9818	7097.3	23.9818	6972.2	23.9818	-11946.7	--
23.9918	6946	23.9918	6966.5	23.9918	-12092.3	--
24.0018	6720.8	24.0018	6960.9	24.0018	-12311.9	--
24.0118	6975.8	24.0118	6955.3	24.0118	-12051.3	--
24.0218	7543.8	24.0218	6949.9	24.0218	-11477.9	--
24.0318	7132.1	24.0318	6944.5	24.0318	-11884.2	--
24.0418	7049.8	24.0418	6939.2	24.0418	-11961.2	--
24.0518	7031.6	24.0518	6934	24.0518	-11974.2	--
24.0618	6904.3	24.0618	6928.9	24.0618	-12096.4	--
24.0718	7250.2	24.0718	6923.8	24.0718	-11745.4	--
24.0818	7265.2	24.0818	6918.8	24.0818	-11725.4	--
24.0918	7131.1	24.0918	6913.9	24.0918	-11854.6	--
24.1018	6917	24.1018	6909.1	24.1018	-12063.9	--
24.1118	6949.4	24.1118	6904.3	24.1118	-12026.7	--
24.1218	6885	24.1218	6899.5	24.1218	-12086.3	--
24.1318	7084	24.1318	6894.8	24.1318	-11882.6	--
24.1418	7164.5	24.1418	6890.2	24.1418	-11797.5	--
24.1518	6850.3	24.1518	6885.7	24.1518	-12107.2	--
24.1618	6898.9	24.1618	6881.1	24.1618	-12054	--
24.1718	6703.4	24.1718	6876.7	24.1718	-12245.1	--
24.1818	7433.3	24.1818	6872.2	24.1818	-11510.7	--
24.1918	7431.4	24.1918	6867.9	24.1918	-11508.3	--
24.2018	6833.7	24.2018	6863.5	24.2018	-12101.6	--
24.2118	6966.7	24.2118	6859.2	24.2118	-11964.3	--
24.2218	6967	24.2218	6855	24.2218	-11959.8	--
24.2318	7233.3	24.2318	6850.8	24.2318	-11689.3	--
24.2418	7066.7	24.2418	6846.6	24.2418	-11851.7	--
24.2518	6617.1	24.2518	6842.5	24.2518	-12297.2	--
24.2618	6566.7	24.2618	6838.4	24.2618	-12343.5	--
24.2718	6899.2	24.2718	6834.3	24.2718	-12006.9	--
24.2818	6384.9	24.2818	6830.3	24.2818	-12517.2	--
24.2918	6665.6	24.2918	6828.1	24.2918	-12234.3	--
24.3018	6948.8	24.3018	6825.9	24.3018	-11948.9	--
24.3118	6634.9	24.3118	6823.8	24.3118	-12260.7	--
24.3218	7130.5	24.3218	6821.8	24.3218	-11763.1	--
24.3318	6603.4	24.3318	6819.7	24.3318	-12288.1	--
24.3418	6434.5	24.3418	6817.7	24.3418	-12455	--
24.3518	6664.8	24.3518	6815.7	24.3518	-12222.7	--
24.3618	7096.3	24.3618	6813.7	24.3618	-11789.2	--
24.3718	6934.9	24.3718	6811.8	24.3718	-11948.7	--
24.3818	6834.3	24.3818	6809.8	24.3818	-12047.3	--
24.3918	6338.6	24.3918	6807.9	24.3918	-12541.1	--
24.4018	6514.6	24.4018	6806	24.4018	-12363.2	--
24.4118	6895.4	24.4118	6804.2	24.4118	-11980.6	--
24.4218	7212.7	24.4218	6802.3	24.4218	-11661.4	--
24.4318	6674	24.4318	6800.5	24.4318	-12198.3	--
24.4418	6518.8	24.4418	6798.7	24.4418	-12351.7	--
24.4518	6664.5	24.4518	6797	24.4518	-12204.3	--
24.4618	6683.1	24.4618	6795.2	24.4618	-12183.9	--
24.4718	6748.9	24.4718	6793.4	24.4718	-12116.3	--
24.4818	6537	24.4818	6791.7	24.4818	-12326.5	--
24.4918	6910	24.4918	6790	24.4918	-11951.8	--
24.5018	6867.6	24.5018	6788.3	24.5018	-11992.5	--
24.5118	6964.8	24.5118	6786.6	24.5118	-11893.6	--
24.5218	6966.7	24.5218	6785	24.5218	-11890.1	--
24.5318	6885	24.5318	6783.3	24.5318	-11970.1	--
24.5418	6785.4	24.5418	6781.7	24.5418	-12068.1	--
24.5518	6652.9	24.5518	6780.1	24.5518	-12199	--
24.5618	7138.8	24.5618	6778.5	24.5618	-11711.5	--
24.5718	6856.9	24.5718	6776.9	24.5718	-11991.8	--
24.5818	6378.1	24.5818	6775.3	24.5818	-12469	--
24.5918	6415.4	24.5918	6773.8	24.5918	-12430.2	--
24.6018	6952.8	24.6018	6772.2	24.6018	-11891.2	--
24.6118	6950.4	24.6118	6770.7	24.6118	-11892.1	--
24.6218	6674.2	24.6218	6769.1	24.6218	-12166.7	--
24.6318	6958.5	24.6318	6767.6	24.6318	-11880.9	--
24.6418	6982.9	24.6418	6766.1	24.6418	-11855	--
24.6518	6724.3	24.6518	6764.6	24.6518	-12112.1	--
24.6618	7056.4	24.6618	6763.2	24.6618	-11778.6	--
24.6718	7082.8	24.6718	6761.7	24.6718	-11750.7	--
24.6818	6824.9	24.6818	6760.2	24.6818	-12007.1	--
24.6918	6606.8	24.6918	6758.8	24.6918	-12223.8	--
24.7018	6825.8	24.7018	6757.3	24.7018	-12003.3	--
24.7118	7075.1	24.7118	6755.9	24.7118	-11752.6	--
24.7218	6841.7	24.7218	6754.5	24.7218	-11984.6	--
24.7318	6624.1	24.7318	6753.1	24.7318	-12200.8	--
24.7418	6986.6	24.7418	6751.7	24.7418	-11836.9	--
24.7518	6919.6	24.7518	6750.3	24.7518	-11902.5	--
24.7618	6595.4	24.7618	6748.9	24.7618	-12225.3	--
24.7718	6471	24.7718	6747.5	24.7718	-12348.3	--
24.7818	6595	24.7818	6746.1	24.7818	-12222.9	--
24.7918	6664.1	24.7918	6744.7	24.7918	-12152.4	--
24.8018	6602.6	24.8018	6743.4	24.8018	-12212.6	--
24.8118	6311.9	24.8118	6742	24.8118	-12501.9	--
24.8218	6667.8	24.8218	6740.7	24.8218	-12144.7	--
24.8318	7130.8	24.8318	6739.4	24.8318	-11680.4	--
24.8418	6990.3	24.8418	6738	24.8418	-11819.5	--
24.8518	7270.6	24.8518	6736.7	24.8518	-11537.9	--
24.8618	6629.5	24.8618	6735.4	24.8618	-12177.7	--
24.8718	6615.9	24.8718	6734.1	24.8718	-12190	--
24.8818	6967	24.8818	6732.8	24.8818	-11837.6	--
24.8918	7142.5	24.8918	6731.5	24.8918	-11660.8	--
24.9018	6895.6	24.9018	6730.2	24.9018	-11906.4	--
24.9118	6740.3	24.9118	6728.9	24.9118	-12060.4	--
24.9218	6733.3	24.9218	6727.6	24.9218	-12066.1	--
24.9318	6527.1	24.9318	6726.3	24.9318	-12271	--
24.9418	6374	24.9418	6725.1	24.9418	-12422.9	--
24.9518	6430	24.9518	6723.8	24.9518	-12365.6	--
24.9618	6544.1	24.9618	6722.5	24.9618	-12250.2	--
24.9718	6550	24.9718	6721.3	24.9718	-12243.1	--
24.9818	6281.3	24.9818	6720	24.9818	-12510.5	--
24.9918	6630	24.9918	6718.8	24.9918	-12160.6	--
25.0018	7202.4	25.0018	6717.6	25.0018	-11587	--
25.0118	6775.9	25.0118	6716.3	25.0118	-12012.2	--
25.0218	6608.2	25.0218	6715.1	25.0218	-12178.7	--
25.0318	7056.7	25.0318	6713.9	25.0318	-11729	--
25.0418	6894.5	25.0418	6712.6	25.0418	-11889.9	--
25.0518	6883.3	25.0518	6711.4	25.0518	-11899.9	--
25.0618	7244.8	25.0618	6710.2	25.0618	-11537.2	--
25.0718	6921.2	25.0718	6709	25.0718	-11859.6	--
25.0818	6821.5	25.0818	6707.8	25.0818	-11958.1	--
25.0918	6926.4	25.0918	6706.6	25.0918	-11852	--
25.1018	6870.7	25.1018	6705.4	25.1018	-11906.5	--
25.1118	6991.9	25.1118	6704.2	25.1118	-11784.1	--
25.1218	6968.7	25.1218	6703	25.1218	-11806.1	--
25.1318	7091.7	25.1318	6701.8	25.1318	-11681.9	--
25.1418	7240.6	25.1418	6700.7	25.1418	-11531.9	--
25.1518	6828.5	25.1518	6699.5	25.1518	-11942.8	--
25.1618	6659.6	25.1618	6698.3	25.1618	-12110.5	--
25.1718	6712.3	25.1718	6697.1	25.1718	-12056.6	--
25.1818	6233.9	25.1818	6696	25.1818	-12533.9	--
25.1918	6386.8	25.1918	6694.8	25.1918	-12379.8	--
25.2018	6991	25.2018	6693.6	25.2018	-11774.4	--
25.2118	7064.4	25.2118	6692.5	25.2118	-11699.9	--
25.2218	6802.7	25.2218	6691.3	25.2218	-11960.4	--
25.2318	6814.4	25.2318	6690.2	25.2318	-11947.6	--
25.2418	6289.5	25.2418	6689	25.2418	-12471.3	--
25.2518	6668.3	25.2518	6687.9	25.2518	-12091.4	--
25.2618	6669	25.2618	6686.7	25.2618	-12089.5	--
25.2718	6867.8	25.2718	6685.6	25.2718	-11889.6	--
25.2818	6744.2	25.2818	6684.4	25.2818	-12012	--
25.2918	6717.9	25.2918	6683.3	25.2918	-12037.2	--
25.3018	7133.4	25.3018	6682.2	25.3018	-11620.6	--
25.3118	6827.4	25.3118	6681	25.3118	-11925.4	--
25.3218	6599.6	25.3218	6679.9	25.3218	-12152.1	--
25.3318	6275.3	25.3318	6678.8	25.3318	-12475.3	--
25.3418	6450	25.3418	6677.7	25.3418	-12299.5	--
25.3518	6989.5	25.3518	6676.5	25.3518	-11758.8	--
25.3618	7156.3	25.3618	6675.4	25.3618	-11590.9	--
25.3718	6613.9	25.3718	6674.3	25.3718	-12132.2	--
25.3818	6397.9	25.3818	6673.2	25.3818	-12347.1	--
25.3918	6735.9	25.3918	6672.1	25.3918	-12008	--
25.4018	6460.3	25.4018	6671	25.4018	-12282.5	--
25.4118	6601.7	25.4118	6669.9	25.4118	-12140	--
25.4218	6922.6	25.4218	6668.8	25.4218	-11818	--
25.4318	6736	25.4318	6667.7	25.4318	-12003.5	--
25.4418	6334.9	25.4418	6666.6	25.4418	-12403.5	--
25.4518	6513.6	25.4518	6665.5	25.4518	-12223.7	--
25.4618	6640.1	25.4618	6664.4	25.4618	-12096.1	--
25.4718	6650	25.4718	6663.3	25.4718	-12085.1	--
25.4818	6695.7	25.4818	6662.2	25.4818	-12038.3	--
25.4918	6669.6	25.4918	6661.1	25.4918	-12063.3	--
25.5018	6879.5	25.5018	6660	25.5018	-11852.3	--
25.5118	6915.2	25.5118	6658.9	25.5118	-11815.5	--
25.5218	6764.9	25.5218	6657.8	25.5218	-11964.7	--
25.5318	6340.5	25.5318	6656.7	25.5318	-12388	--
25.5418	6209.1	25.5418	6655.7	25.5418	-12518.4	--
25.5518	6487.7	25.5518	6654.6	25.5518	-12238.7	--
25.5618	7137.1	25.5618	6653.5	25.5618	-11588.2	--
25.5718	6927.8	25.5718	6652.4	25.5718	-11796.4	--
25.5818	7005.8	25.5818	6651.3	25.5818	-11717.3	--
25.5918	6805.3	25.5918	6650.3	25.5918	-11916.8	--
25.6018	6677.7	25.6018	6649.2	25.6018	-12043.3	--
25.6118	6938	25.6118	6648.1	25.6118	-11781.9	--
25.6218	6695.6	25.6218	6647.1	25.6218	-12023.3	--
25.6318	6456	25.6318	6646	25.6318	-12261.8	--
25.6418	6568.7	25.6418	6634.9	25.6418	-12138	--
25.6518	6883.9	25.6518	6633.9	25.6518	-11821.8	--
25.6618	6631.4	25.6618	6632.9	25.6618	-12073.3	--
25.6718	6630	25.6718	6631.9	25.6718	-12073.7	--
25.6818	6843.2	25.6818	6631	25.6818	-11859.6	--
25.6918	6671.9	25.6918	6630	25.6918	-12029.9	--
25.7018	6335.7	25.7018	6624	25.7018	-12360.1	--
25.7118	6389.7	25.7118	6623.1	25.7118	-12305.2	--
25.7218	6698.9	25.7218	6622.1	25.7218	-11995	--
25.7318	6449.6	25.7318	6621.2	25.7318	-12243.4	--
25.7418	6953.8	25.7418	6620.2	25.7418	-11738.2	--
25.7518	6822.8	25.7518	6619.3	25.7518	-11868.3	--
25.7618	6770.2	25.7618	6618.3	25.7618	-11919.9	--
25.7718	7019.7	25.7718	6617.4	25.7718	-11669.5	--
25.7818	7005.4	25.7818	6616.4	25.7818	-11682.8	--
25.7918	6687.9	25.7918	6615.5	25.7918	-11999.4	--
25.8018	6323.3	25.8018	6614.6	25.8018	-12363.1	--
25.8118	6268.5	25.8118	6613.6	25.8118	-12416.9	--
25.8218	6311.1	25.8218	6612.7	25.8218	-12373.4	--
25.8318	6435.2	25.8318	6611.7	25.8318	-12248.3	--
25.8418	6849.7	25.8418	6610.8	25.8418	-11832.9	--
25.8518	6604.1	25.8518	6609.8	25.8518	-12077.5	--
25.8618	6315.4	25.8618	6608.9	25.8618	-12365.3	--
25.8718	6239	25.8718	6607.9	25.8718	-12440.7	--
25.8818	6897.4	25.8818	6607	25.8818	-11781.4	--
25.8918	7175	25.8918	6606.1	25.8918	-11502.9	--
25.9018	6758	25.9018	6605.1	25.9018	-11918.9	--
25.9118	6965	25.9118	6604.2	25.9118	-11711	--
25.9218	6941.2	25.9218	6603.2	25.9218	-11733.8	--
25.9318	6477.7	25.9318	6602.3	25.9318	-12196.4	--
25.9418	6504.8	25.9418	6601.3	25.9418	-12168.3	--
25.9518	6355.2	25.9518	6600.4	25.9518	-12317	--
25.9618	6494.6	25.9618	6599.4	25.9618	-12176.6	--
25.9718	6546	25.9718	6598.5	25.9718	-12124.3	--
25.9818	6389	25.9818	6597.6	25.9818	-12280.4	--
25.9918	6571.5	25.9918	6596.6	25.9918	-12096.9	--
26.0018	6687.7	26.0018	6595.7	26.0018	-11979.8	--
26.0118	6510.1	26.0118	6594.7	26.0118	-12156.4	--
26.0218	6337.4	26.0218	6593.8	26.0218	-12328.2	--
26.0318	6447.9	26.0318	6592.8	26.0318	-12216.7	--
26.0418	6539.5	26.0418	6591.9	26.0418	-12124.2	--
26.0518	6404.4	26.0518	6591	26.0518	-12258.4	--
26.0618	6543.4	26.0618	6590	26.0618	-12118.4	--
26.0718	6712	26.0718	6589.1	26.0718	-11948.9	--
26.0818	6820.5	26.0818	6588.1	26.0818	-11839.4	--
26.0918	6369	26.0918	6587.2	26.0918	-12290	--
26.1018	6329	26.1018	6586.2	26.1018	-12329	--
26.1118	6029.1	26.1118	6585.3	26.1118	-12628	--
26.1218	6301.8	26.1218	6584.3	26.1218	-12354.3	--
26.1318	6668.2	26.1318	6583.4	26.1318	-11987	--
26.1418	6687.8	26.1418	6582.5	26.1418	-11966.5	--
26.1518	6654.5	26.1518	6581.5	26.1518	-11998.8	--
26.1618	6823.2	26.1618	6580.6	26.1618	-11829.2	--
26.1718	6547.2	26.1718	6579.6	26.1718	-12104.2	--
26.1818	6211.9	26.1818	6578.7	26.1818	-12438.6	--
26.1918	6382.6	26.1918	6577.7	26.1918	-12266.9	--
26.2018	6761.9	26.2018	6576.8	26.2018	-11886.7	--
26.2118	6787.9	26.2118	6575.8	26.2118	-11859.7	--
26.2218	6639.7	26.2218	6574.9	26.2218	-12007	--
26.2318	6674.1	26.2318	6574	26.2318	-11971.7	--
26.2418	6425.3	26.2418	6573	26.2418	-12219.5	--
26.2518	6297.4	26.2518	6572.1	26.2518	-12346.5	--
26.2618	6354.9	26.2618	6571.1	26.2618	-12288	--
26.2718	6166.5	26.2718	6570.2	26.2718	-12475.5	--
26.2818	6090.5	26.2818	6569.2	26.2818	-12550.5	--
26.2918	6540.2	26.2918	6568.3	26.2918	-12099.9	--
26.3018	6545.3	26.3018	6567.3	26.3018	-12093.8	--
26.3118	6120	26.3118	6566.4	26.3118	-12518.2	--
26.3218	6719.4	26.3218	6565.5	26.3218	-11917.9	--
26.3318	6804.9	26.3318	6564.5	26.3318	-11831.4	--
26.3418	6686.3	26.3418	6563.6	26.3418	-11949.1	--
26.3518	6297.3	26.3518	6562.6	26.3518	-12337.1	--
26.3618	6148.2	26.3618	6561.7	26.3618	-12485.3	--
26.3718	6629.8	26.3718	6560.7	26.3718	-12002.7	--
26.3818	6801.7	26.3818	6559.8	26.3818	-11829.9	--
26.3918	6576	26.3918	6558.8	26.3918	-12054.6	--
26.4018	6519.2	26.4018	6557.9	26.4018	-12110.5	--
26.4118	6446	26.4118	6557	26.4118	-12182.8	--
26.4218	6391	26.4218	6556	26.4218	-12236.8	--
26.4318	6242.2	26.4318	6555.1	26.4318	-12384.7	--
26.4418	6132.1	26.4418	6554.1	26.4418	-12493.8	--
26.4518	6426.6	26.4518	6553.2	26.4518	-12198.4	--
26.4618	6553.7	26.4618	6552.2	26.4618	-12070.3	--
26.4718	6454.1	26.4718	6551.3	26.4718	-12169	--
26.4818	6391.2	26.4818	6550.3	26.4818	-12230.9	--
26.4918	6327.2	26.4918	6549.4	26.4918	-12294	--
26.5018	6302.6	26.5018	6548.5	26.5018	-12317.7	--
26.5118	6440.2	26.5118	6547.5	26.5118	-12179.1	--
26.5218	6312.6	26.5218	6546.6	26.5218	-12305.8	--
26.5318	6507.3	26.5318	6545.6	26.5318	-12110.1	--
26.5418	6284.3	26.5418	6544.7	26.5418	-12332.2	--
26.5518	6428.9	26.5518	6543.7	26.5518	-12186.6	--
26.5618	6382.9	26.5618	6542.8	26.5618	-12231.7	--
26.5718	6617.7	26.5718	6541.8	26.5718	-11995.9	--
26.5818	6541.2	26.5818	6540.9	26.5818	-12071.5	--
26.5918	6071.1	26.5918	6540	26.5918	-12540.7	--
26.6018	6094.6	26.6018	6539	26.6018	-12516.2	--
26.6118	6422.5	26.6118	6538.1	26.6118	-12187.4	--
26.6218	6413.9	26.6218	6537.1	26.6218	-12195	--
26.6318	6136.3	26.6318	6536.2	26.6318	-12471.7	--
26.6418	6027.9	26.6418	6535.2	26.6418	-12579.1	--
26.6518	6501.6	26.6518	6534.3	26.6518	-12104.5	--
26.6618	6586.2	26.6618	6533.3	26.6618	-12018.9	--
26.6718	6348.2	26.6718	6532.4	26.6718	-12256	--
26.6818	6313.8	26.6818	6531.5	26.6818	-12289.5	--
26.6918	6579	26.6918	6530.5	26.6918	-12023.3	--
26.7018	6798.9	26.7018	6529.6	26.7018	-11802.5	--
26.7118	6337.1	26.7118	6528.6	26.7118	-12263.3	--
26.7218	6136.9	26.7218	6527.7	26.7218	-12462.6	--
26.7318	6446.9	26.7318	6526.7	26.7318	-12151.6	--
26.7418	6695.4	26.7418	6525.8	26.7418	-11902.2	--
26.7518	6623.4	26.7518	6524.8	26.7518	-11973.2	--
26.7618	6558.8	26.7618	6523.9	26.7618	-12036.9	--
26.7718	6618.6	26.7718	6523	26.7718	-11976.2	--
26.7818	6784	26.7818	6522	26.7818	-11809.8	--
26.7918	6542.9	26.7918	6521.1	26.7918	-12050	--
26.8018	6592.8	26.8018	6520.1	26.8018	-11999.1	--
26.8118	6534.7	26.8118	6519.2	26.8118	-12056.3	--
26.8218	6557.6	26.8218	6518.2	26.8218	-12032.4	--
26.8318	6375.7	26.8318	6517.3	26.8318	-12213.4	--
26.8418	6646.8	26.8418	6516.3	26.8418	-11941.3	--
26.8518	6771.1	26.8518	6515.4	26.8518	-11816.1	--
26.8618	6606.4	26.8618	6514.5	26.8618	-11979.9	--
26.8718	6403.5	26.8718	6513.5	26.8718	-12181.8	--
26.8818	6624.8	26.8818	6512.6	26.8818	-11959.6	--
26.8918	6357.6	26.8918	6511.6	26.8918	-12225.8	--
26.9018	6242.7	26.9018	6510.7	26.9018	-12339.8	--
26.9118	6477.2	26.9118	6509.7	26.9118	-12104.3	--
26.9218	6316.7	26.9218	6508.8	26.9218	-12263.9	--
26.9318	6577.7	26.9318	6507.8	26.9318	-12001.9	--
26.9418	6514.9	26.9418	6506.9	26.9418	-12063.8	--
26.9518	6334.8	26.9518	6506	26.9518	-12243	--
26.9618	6246	26.9618	6505	26.9618	-12330.8	--
26.9718	6273.8	26.9718	6504.1	26.9718	-12302.1	--
26.9818	6458.4	26.9818	6503.1	26.9818	-12116.5	--
26.9918	6809.5	26.9918	6502.2	26.9918	-11764.5	--
27.0018	6695.1	27.0018	6501.2	27.0018	-11877.9	--
27.0118	6542.6	27.0118	6500.3	27.0118	-12029.5	--
27.0218	6771.6	27.0218	6499.3	27.0218	-11799.5	--
27.0318	6752.9	27.0318	6498.4	27.0318	-11817.3	--
27.0418	6465.4	27.0418	6497.5	27.0418	-12103.9	--
27.0518	6239.4	27.0518	6496.5	27.0518	-12328.9	--
27.0618	6788.4	27.0618	6495.6	27.0618	-11779	--
27.0718	6612.7	27.0718	6494.6	27.0718	-11953.7	--
27.0818	6439.9	27.0818	6493.7	27.0818	-12125.6	--
27.0918	6403.3	27.0918	6492.7	27.0918	-12161.2	--
27.1018	6293.4	27.1018	6491.8	27.1018	-12270.2	--
27.1118	6000.4	27.1118	6490.8	27.1118	-12562.2	--
27.1218	6053	27.1218	6495.4	27.1218	-12514.2	--
27.1318	6123.2	27.1318	6500	27.1318	-12448.6	--
27.1418	6412.2	27.1418	6504.5	27.1418	-12164.1	--
27.1518	6403.7	27.1518	6509.1	27.1518	-12177.2	--
27.1618	6860.5	27.1618	6513.6	27.1618	-11724.9	--
27.1718	7062.8	27.1718	6518.2	27.1718	-11527.2	--
27.1818	6488	27.1818	6522.8	27.1818	-12106.6	--
27.1918	6346.6	27.1918	6527.3	27.1918	-12252.5	--
27.2018	6336.8	27.2018	6531.9	27.2018	-12266.9	--
27.2118	6346.5	27.2118	6536.5	27.2118	-12261.8	--
27.2218	6508.2	27.2218	6541	27.2218	-12104.6	--
27.2318	6773.9	27.2318	6545.6	27.2318	-11843.5	--
27.2418	6859.7	27.2418	6550.1	27.2418	-11762.2	--
27.2518	6551.1	27.2518	6554.7	27.2518	-12075.4	--
27.2618	6545.5	27.2618	6559.3	27.2618	-12085.6	--
27.2718	6907.9	27.2718	6563.8	27.2718	-11727.7	--
27.2818	7039.3	27.2818	6568.4	27.2818	-11600.9	--
27.2918	6748.7	27.2918	6572.9	27.2918	-11896	--
27.3018	6705.9	27.3018	6577.5	27.3018	-11943.4	--
27.3118	6690.5	27.3118	6582.1	27.3118	-11963.4	--
27.3218	6513.5	27.3218	6586.6	27.3218	-12144.9	--
27.3318	6910.5	27.3318	6591.2	27.3318	-11752.5	--
27.3418	6811.6	27.3418	6595.7	27.3418	-11855.9	--
27.3518	6619.7	27.3518	6600.3	27.3518	-12052.4	--
27.3618	6778.6	27.3618	6604.9	27.3618	-11898.1	--
27.3718	6703.3	27.3718	6609.4	27.3718	-11977.9	--
27.3818	6510.7	27.3818	6614	27.3818	-12175.1	--
27.3918	6713.3	27.3918	6618.5	27.3918	-11977	--
27.4018	6601.7	27.4018	6623.1	27.4018	-12093.2	--
27.4118	6537	27.4118	6627.7	27.4118	-12162.5	--
27.4218	6649.9	27.4218	6632.2	27.4218	-12054.1	--
27.4318	6709.2	27.4318	6636.8	27.4318	-11999.4	--
27.4418	6794.2	27.4418	6641.3	27.4418	-11918.9	--
27.4518	6700.5	27.4518	6645.9	27.4518	-12017.2	--
27.4618	6589.3	27.4618	6650.5	27.4618	-12133	--
27.4718	6528	27.4718	6655	27.4718	-12198.8	--
27.4818	6465.2	27.4818	6659.6	27.4818	-12266.2	--
27.4918	6540.1	27.4918	6664.1	27.4918	-12195.8	--
27.5018	6772.3	27.5018	6668.7	27.5018	-11968.2	--
27.5118	7051.6	27.5118	6673.3	27.5118	-11693.5	--
27.5218	6975.5	27.5218	6677.8	27.5218	-11774.1	--
27.5318	6843.6	27.5318	6682.4	27.5318	-11910.6	--
27.5418	6675.8	27.5418	6686.9	27.5418	-12082.9	--
27.5518	6761.3	27.5518	6691.5	27.5518	-12002	--
27.5618	7081.2	27.5618	6696.1	27.5618	-11686.7	--
27.5718	7383.8	27.5718	6700.6	27.5718	-11388.6	--
27.5818	7386.2	27.5818	6705.2	27.5818	-11390.8	--
27.5918	7672.6	27.5918	6709.7	27.5918	-11108.9	--
27.6018	7830.3	27.6018	6714.3	27.6018	-10955.8	--
27.6118	7519.2	27.6118	6718.9	27.6118	-11271.5	--
27.6218	7391.2	27.6218	6723.4	27.6218	-11404	--
27.6318	7446.8	27.6318	6728	27.6318	-11353	--
27.6418	7479.4	27.6418	6732.5	27.6418	-11324.9	--
27.6518	7470.7	27.6518	6737.1	27.6518	-11338.2	--
27.6618	7593.3	27.6618	6741.7	27.6618	-11220.2	--
27.6718	7595.4	27.6718	6746.2	27.6718	-11222.6	--
27.6818	7596	27.6818	6750.8	27.6818	-11226.6	--
27.6918	7410.6	27.6918	6755.3	27.6918	-11416.5	--
27.7018	7476.2	27.7018	6759.9	27.7018	-11355.5	--
27.7118	7592.3	27.7118	6764.5	27.7118	-11244	--
27.7218	7276.6	27.7218	6769	27.7218	-11564.2	--
27.7318	7078.6	27.7318	6773.6	27.7318	-11766.8	--
27.7418	7062.6	27.7418	6778.1	27.7418	-11787.3	--
27.7518	7255	27.7518	6782.7	27.7518	-11599.5	--
27.7618	7341.8	27.7618	6787.3	27.7618	-11517.3	--
27.7718	6911.3	27.7718	6791.8	27.7718	-11952.3	--
27.7818	7154.9	27.7818	6796.4	27.7818	-11713.3	--
27.7918	7220.8	27.7918	6800.9	27.7918	-11651.9	--
27.8018	7075	27.8018	6805.5	27.8018	-11802.3	--
27.8118	6945.9	27.8118	6810.1	27.8118	-11936	--
27.8218	6816.9	27.8218	6814.6	27.8218	-12069.5	--
27.8318	6845.7	27.8318	6819.2	27.8318	-12045.3	--
27.8418	6468.2	27.8418	6823.7	27.8418	-12427.3	--
27.8518	6445.3	27.8518	6828.3	27.8518	-12454.8	--
27.8618	6570.3	27.8618	6832.9	27.8618	-12334.4	--
27.8718	6587.6	27.8718	6837.4	27.8718	-12321.6	--
27.8818	6608.1	27.8818	6842	27.8818	-12305.7	--
27.8918	6492.7	27.8918	6846.5	27.8918	-12425.6	--
27.9018	6487.1	27.9018	6851.1	27.9018	-12435.8	--
27.9118	6524.7	27.9118	6855.7	27.9118	-12402.8	--
27.9218	6595.1	27.9218	6860.2	27.9218	-12336.9	--
27.9318	6579.6	27.9318	6864.8	27.9318	-12357	--
27.9418	6258.3	27.9418	6869.3	27.9418	-12682.8	--
27.9518	6556.6	27.9518	6861.4	27.9518	-12376.6	--
27.9618	6835.4	27.9618	6853.5	27.9618	-12089.9	--
27.9718	6686.5	27.9718	6845.5	27.9718	-12230.8	--
27.9818	6542.9	27.9818	6837.6	27.9818	-12366.5	--
27.9918	6590.3	27.9918	6829.7	27.9918	-12311.2	--
28.0018	6346.9	28.0018	6821.7	28.0018	-12546.6	--
28.0118	6482.8	28.0118	6813.8	28.0118	-12402.8	--
28.0218	6578.9	28.0218	6805.8	28.0218	-12298.7	--
28.0318	6424.4	28.0318	6797.9	28.0318	-12445.3	--
28.0418	6342.2	28.0418	6790	28.0418	-12519.6	--
28.0518	6650.6	28.0518	6782	28.0518	-12203.2	--
28.0618	6827.6	28.0618	6774.1	28.0618	-12018.3	--
28.0718	6642.9	28.0718	6766.2	28.0718	-12195.1	--
28.0818	6578.8	28.0818	6758.2	28.0818	-12251.2	--
28.0918	6607.6	28.0918	6750.3	28.0918	-12214.5	--
28.1018	6701.7	28.1018	6742.4	28.1018	-12112.5	--
28.1118	6709.1	28.1118	6734.4	28.1118	-12097.1	--
28.1218	6190.9	28.1218	6726.5	28.1218	-12607.4	--
28.1318	6339.1	28.1318	6718.6	28.1318	-12451.3	--
28.1418	6297.3	28.1418	6710.6	28.1418	-12485.1	--
28.1518	6197.1	28.1518	6702.7	28.1518	-12577.4	--
28.1618	6605.9	28.1618	6694.7	28.1618	-12160.6	--
28.1718	6646	28.1718	6686.8	28.1718	-12112.6	--
28.1818	6503.6	28.1818	6678.9	28.1818	-12247.1	--
28.1918	6418.5	28.1918	6670.9	28.1918	-12324.2	--
28.2018	6388	28.2018	6663	28.2018	-12346.8	--
28.2118	5938.8	28.2118	6655.1	28.2118	-12788.1	--
28.2218	5970.7	28.2218	6647.1	28.2218	-12748.2	--
28.2318	6517.7	28.2318	6639.2	28.2318	-12193.3	--
28.2418	6783.9	28.2418	6631.3	28.2418	-11919.2	--
28.2518	6637.1	28.2518	6623.3	28.2518	-12058	--
28.2618	6578.6	28.2618	6615.4	28.2618	-12108.6	--
28.2718	6428	28.2718	6607.4	28.2718	-12251.2	--
28.2818	6378.6	28.2818	6599.5	28.2818	-12292.7	--
28.2918	6311.8	28.2918	6591.6	28.2918	-12351.6	--
28.3018	6462	28.3018	6583.6	28.3018	-12193.4	--
28.3118	6509.5	28.3118	6575.7	28.3118	-12138	--
28.3218	6654.5	28.3218	6567.8	28.3218	-11985.1	--
28.3318	6633.5	28.3318	6559.8	28.3318	-11998.1	--
28.3418	6564.4	28.3418	6551.9	28.3418	-12059.3	--
28.3518	6739.6	28.3518	6544	28.3518	-11876.2	--
28.3618	6982.4	28.3618	6536	28.3618	-11625.4	--
28.3718	6683.4	28.3718	6528.1	28.3718	-11916.5	--
28.3818	6190.7	28.3818	6520.1	28.3818	-12401.2	--
28.3918	6085.4	28.3918	6512.2	28.3918	-12498.6	--
28.4018	6442	28.4018	6504.3	28.4018	-12134.1	--
28.4118	6571.6	28.4118	6496.3	28.4118	-11996.5	--
28.4218	6590.2	28.4218	6488.4	28.4218	-11970	--
28.4318	6635.3	28.4318	6480.5	28.4318	-11917	--
28.4418	6426.9	28.4418	6472.5	28.4418	-12117.4	--
28.4518	6262.9	28.4518	6464.6	28.4518	-12273.5	--
28.4618	6444.3	28.4618	6456.7	28.4618	-12084.2	--
28.4718	6556.8	28.4718	6448.7	28.4718	-11963.7	--
28.4818	6367.8	28.4818	6440.8	28.4818	-12144.8	--
28.4918	6411.9	28.4918	6432.8	28.4918	-12092.7	--
28.5018	6816.9	28.5018	6424.9	28.5018	-11679.8	--
28.5118	7106.6	28.5118	6417	28.5118	-11382.2	--
28.5218	6712.3	28.5218	6409	28.5218	-11768.5	--
28.5318	6435.2	28.5318	6401.1	28.5318	-12037.7	--
28.5418	6679	28.5418	6393.2	28.5418	-11786	--
28.5518	6567.7	28.5518	6385.2	28.5518	-11889.3	--
28.5618	6513.1	28.5618	6377.3	28.5618	-11936	--
28.5718	6301.5	28.5718	6369.4	28.5718	-12139.7	--
28.5818	6003.2	28.5818	6361.4	28.5818	-12430	--
28.5918	6090.2	28.5918	6353.5	28.5918	-12335.1	--
28.6018	6524.9	28.6018	6345.6	28.6018	-11892.5	--
28.6118	6602.5	28.6118	6337.6	28.6118	-11806.9	--
28.6218	6555.1	28.6218	6329.7	28.6218	-11846.4	--
28.6318	6642.2	28.6318	6321.7	28.6318	-11751.3	--
28.6418	6338.1	28.6418	6313.8	28.6418	-12047.5	--
28.6518	6091.4	28.6518	6305.9	28.6518	-12286.3	--
28.6618	6187.8	28.6618	6485.5	28.6618	-12369.5	--
28.6718	6330.3	28.6718	6478.9	28.6718	-12220.4	--
28.6818	6378.1	28.6818	6472.3	28.6818	-12166	--
28.6918	6383.3	28.6918	6465.7	28.6918	-12154.2	--
28.7018	6406.2	28.7018	6459.1	28.7018	-12124.7	--
28.7118	6668	28.7118	6452.5	28.7118	-11856.3	--
28.7218	6429.5	28.7218	6446	28.7218	-12088.3	--
28.7318	6414.9	28.7318	6532.2	28.7318	-12189.1	--
28.7418	6483.3	28.7418	6526.3	28.7418	-12114.8	--
28.7518	6540.2	28.7518	6520.5	28.7518	-12052.1	--
28.7618	6487.1	28.7618	6514.6	28.7618	-12099.3	--
28.7718	6586.3	28.7718	6508.8	28.7718	-11994.3	--
28.7818	6763.4	28.7818	6503	28.7818	-11811.4	--
28.7918	6476.7	28.7918	6497.3	28.7918	-12092.4	--
28.8018	6079	28.8018	6491.5	28.8018	-12484.3	--
28.8118	5932.7	28.8118	6485.8	28.8118	-12624.9	--
28.8218	6278.1	28.8218	6480.1	28.8218	-12273.8	--
28.8318	6246.9	28.8318	6474.5	28.8318	-12299.4	--
28.8418	6251.4	28.8418	6468.8	28.8418	-12289.2	--
28.8518	6750.4	28.8518	6463.2	28.8518	-11784.6	--
28.8618	6730.5	28.8618	6457.6	28.8618	-11798.9	--
28.8718	6627.9	28.8718	6452	28.8718	-11895.9	--
28.8818	6633.3	28.8818	6446.5	28.8818	-11885	--
28.8918	6409.1	28.8918	6441	28.8918	-12103.7	--
28.9018	6311.2	28.9018	6435.5	28.9018	-12196.1	--
28.9118	6316.7	28.9118	6430.1	28.9118	-12185.2	--
28.9218	6361.4	28.9218	6424.6	28.9218	-12135	--
28.9318	6573.2	28.9318	6419.2	28.9318	-11917.8	--
28.9418	6666.7	28.9418	6413.9	28.9418	-11819	--
28.9518	6443.8	28.9518	6408.5	28.9518	-12036.5	--
28.9618	6589.3	28.9618	6403.2	28.9618	-11885.7	--
28.9718	6583.2	28.9718	6397.9	28.9718	-11886.5	--
28.9818	6394.5	28.9818	6392.7	28.9818	-12070	--
28.9918	6555.2	28.9918	6387.5	28.9918	-11904.1	--
29.0018	6777.5	29.0018	6382.3	29.0018	-11676.6	--
29.0118	6346.2	29.0118	6377.1	29.0118	-12102.7	--
29.0218	5900.9	29.0218	6372	29.0218	-12542.9	--
29.0318	5998.9	29.0318	6373.8	29.0318	-12446.7	--
29.0418	6055.9	29.0418	6375.5	29.0418	-12391.4	--
29.0518	6242.8	29.0518	6377.3	29.0518	-12206.3	--
29.0618	6328	29.0618	6379.2	29.0618	-12123	--
29.0718	6228.7	29.0718	6381.1	29.0718	-12224.2	--
29.0818	6326.2	29.0818	6383	29.0818	-12128.6	--
29.0918	6531.7	29.0918	6384.9	29.0918	-11925	--
29.1018	6534.2	29.1018	6386.9	29.1018	-11924.5	--
29.1118	6368.6	29.1118	6388.9	29.1118	-12092.1	--
29.1218	6190.6	29.1218	6391	29.1218	-12272.2	--
29.1318	6428.4	29.1318	6393.1	29.1318	-12036.5	--
29.1418	6572.4	29.1418	6395.2	29.1418	-11894.6	--
29.1518	6457.6	29.1518	6397.4	29.1518	-12011.6	--
29.1618	6541.6	29.1618	6399.7	29.1618	-11929.9	--
29.1718	6769	29.1718	6401.9	29.1718	-11704.7	--
29.1818	6610.8	29.1818	6404.2	29.1818	-11865.2	--
29.1918	6646.2	29.1918	6406.6	29.1918	-11832.2	--
29.2018	6668.2	29.2018	6409	29.2018	-11812.6	--
29.2118	6633.3	29.2118	6411.4	29.2118	-11849.9	--
29.2218	6503.5	29.2218	6413.9	29.2218	-11982.2	--
29.2318	6336	29.2318	6416.4	29.2318	-12152.2	--
29.2418	6726.1	29.2418	6419	29.2418	-11764.7	--
29.2518	6664.6	29.2518	6421.7	29.2518	-11828.9	--
29.2618	6553.9	29.2618	6424.3	29.2618	-11942.2	--
29.2718	6734	29.2718	6427.1	29.2718	-11764.9	--
29.2818	6967.2	29.2818	6429.8	29.2818	-11534.4	--
29.2918	6781.5	29.2918	6432.7	29.2918	-11723	--
29.3018	6504.6	29.3018	6435.5	29.3018	-12002.7	--
29.3118	6165.4	29.3118	6438.5	29.3118	-12344.9	--
29.3218	6155.8	29.3218	6441.5	29.3218	-12357.5	--
29.3318	6393.7	29.3318	6444.5	29.3318	-12122.6	--
29.3418	6504.7	29.3418	6447.6	29.3418	-12014.7	--
29.3518	6570	29.3518	6450.8	29.3518	-11952.6	--
29.3618	6717.2	29.3618	6454	29.3618	-11808.6	--
29.3718	6719.5	29.3718	6457.3	29.3718	-11809.6	--
29.3818	6630.2	29.3818	6460.6	29.3818	-11902.2	--
29.3918	6472.5	29.3918	6464	29.3918	-12063.3	--
29.4018	6304.5	29.4018	6467.5	29.4018	-12234.8	--
29.4118	6144	29.4118	6471	29.4118	-12398.8	--
29.4218	6199.8	29.4218	6474.6	29.4218	-12346.6	--
29.4318	6636.8	29.4318	6478.2	29.4318	-11913.2	--
29.4418	6702.1	29.4418	6481.9	29.4418	-11851.6	--
29.4518	6585	29.4518	6485.7	29.4518	-11972.5	--
29.4618	6629.9	29.4618	6489.6	29.4618	-11931.5	--
29.4718	6540.3	29.4718	6493.5	29.4718	-12025	--
29.4818	6340.5	29.4818	6497.5	29.4818	-12228.8	--
29.4918	6497.8	29.4918	6501.6	29.4918	-12075.6	--
29.5018	6643.8	29.5018	6505.8	29.5018	-11933.8	--
29.5118	6461.3	29.5118	6510	29.5118	-12120.5	--
29.5218	6339.5	29.5218	6514.3	29.5218	-12246.6	--
29.5318	6521.6	29.5318	6518.7	29.5318	-12068.9	--
29.5418	6758.7	29.5418	6523.2	29.5418	-11836.3	--
29.5518	6822.9	29.5518	6527.7	29.5518	-11776.6	--
29.5618	6806.2	29.5618	6532.3	29.5618	-11797.9	--
29.5718	6904.1	29.5718	6537.1	29.5718	-11704.8	--
29.5818	6758.7	29.5818	6541.9	29.5818	-11855	--
29.5918	6145.1	29.5918	6546.8	29.5918	-12473.5	--
29.6018	6088.6	29.6018	6551.8	29.6018	-12535	--
29.6118	6482.1	29.6118	6556.9	29.6118	-12146.6	--
29.6218	6550.5	29.6218	6562.1	29.6218	-12083.4	--
29.6318	6417.3	29.6318	6567.3	29.6318	-12221.8	--
29.6418	6552.6	29.6418	6572.7	29.6418	-12091.9	--
29.6518	6862.7	29.6518	6578.2	29.6518	-11787.3	--
29.6618	6931.8	29.6618	6583.8	29.6618	-11723.8	--
29.6718	6889.7	29.6718	6589.5	29.6718	-11771.6	--
29.6818	6718.8	29.6818	6595.3	29.6818	-11948.3	--
29.6918	6483.2	29.6918	6601.2	29.6918	-12189.8	--
29.7018	6430.8	29.7018	6607.2	29.7018	-12248.2	--
29.7118	6429.5	29.7118	6613.4	29.7118	-12255.7	--
29.7218	6519	29.7218	6619.6	29.7218	-12172.4	--
29.7318	6654.9	29.7318	6626	29.7318	-12042.9	--
29.7418	6485.6	29.7418	6632.5	29.7418	-12218.7	--
29.7518	6503	29.7518	6639.1	29.7518	-12207.9	--
29.7618	6589.8	29.7618	6645.9	29.7618	-12127.9	--
29.7718	6715.6	29.7718	6652.8	29.7718	-12009	--
29.7818	6698.4	29.7818	6659.8	29.7818	-12033.2	--
29.7918	6745	29.7918	6667	29.7918	-11993.8	--
29.8018	6847.1	29.8018	6674.3	29.8018	-11899	--
29.8118	6856.5	29.8118	6681.7	29.8118	-11897	--
29.8218	6941	29.8218	6689.3	29.8218	-11820.1	--
29.8318	7020.2	29.8318	6697.1	29.8318	-11748.7	--
29.8418	6962.7	29.8418	6705	29.8418	-11814.1	--
29.8518	6664.6	29.8518	6713	29.8518	-12120.2	--
29.8618	6842.4	29.8618	6721.2	29.8618	-11950.6	--
29.8718	7106.9	29.8718	6729.6	29.8718	-11694.5	--
29.8818	7012.8	29.8818	6738.2	29.8818	-11797.2	--
29.8918	6602.2	29.8918	6746.9	29.8918	-12216.5	--
29.9018	6553.7	29.9018	6755.8	29.9018	-12273.9	--
29.9118	7077.1	29.9118	6764.9	29.9118	-11759.6	--
29.9218	7140	29.9218	6774.1	29.9218	-11705.9	--
29.9318	6950.1	29.9318	6783.6	29.9318	-11905.3	--
29.9418	6916.7	29.9418	6793.2	29.9418	-11948.3	--
29.9518	6926.6	29.9518	6803.1	29.9518	-11948.3	--
29.9618	6953.2	29.9618	6813.1	29.9618	-11931.7	--
29.9718	6777.8	29.9718	6823.4	29.9718	-12117.4	--
29.9818	6640.1	29.9818	6833.9	29.9818	-12265.6	--
29.9918	6841.6	29.9918	6923.2	29.9918	-12153.4	--
30.0018	6854.6	30.0018	6934.7	30.0018	-12151.9	--
30.0118	6746.9	30.0118	6946.4	30.0118	-12271.3	--
30.0218	6782.7	30.0218	6958.3	30.0218	-12247.4	--
30.0318	7270.7	30.0318	6970.5	30.0318	-11771.6	--
30.0418	7386.2	30.0418	6983	30.0418	-11668.6	--
30.0518	6836.5	30.0518	6995.7	30.0518	-12231	--
30.0618	6540.2	30.0618	7008.7	30.0618	-12540.3	--
30.0718	6965.5	30.0718	7061	30.0718	-12167.3	--
30.0818	6913.5	30.0818	7074.8	30.0818	-12233.1	--
30.0918	6960.6	30.0918	7088.9	30.0918	-12200.1	--
30.1018	6931.8	30.1018	7103.3	30.1018	-12243.3	--
30.1118	6659.1	30.1118	7118	30.1118	-12530.7	--
30.1218	6505.2	30.1218	7133	30.1218	-12699.6	--
30.1318	6381.7	30.1318	7148.4	30.1318	-12838.5	--
30.1418	6596.3	30.1418	7164.1	30.1418	-12639.6	--
30.1518	6987.6	30.1518	7180.1	30.1518	-12264.3	--
30.1618	6890.4	30.1618	7196.5	30.1618	-12377.9	--
30.1718	6774.9	30.1718	7213.3	30.1718	-12510.2	--
30.1818	6894.2	30.1818	7230.4	30.1818	-12408	--
30.1918	7124.3	30.1918	7247.9	30.1918	-12195.4	--
30.2018	6930.9	30.2018	7265.9	30.2018	-12406.8	--
30.2118	6922.1	30.2118	7284.2	30.2118	-12433.9	--
30.2218	7449.9	30.2218	7302.9	30.2218	-11924.8	--
30.2318	7755.2	30.2318	7322.1	30.2318	-11638.7	--
30.2418	7494.6	30.2418	7341.7	30.2418	-11918.9	--
30.2518	7264.1	30.2518	7361.8	30.2518	-12169.5	--
30.2618	7374.8	30.2618	7382.4	30.2618	-12079.4	--
30.2718	7437.9	30.2718	7403.4	30.2718	-12037.3	--
30.2818	7359.2	30.2818	7425	30.2818	-12137.6	--
30.2918	7354.9	30.2918	7447	30.2918	-12163.9	--
30.3018	7450.2	30.3018	7469.6	30.3018	-12091.2	--
30.3118	7557.2	30.3118	7492.8	30.3118	-12007.4	--
30.3218	7619.1	30.3218	7516.5	30.3218	-11969.2	--
30.3318	7481.1	30.3318	7540.8	30.3318	-12131.5	--
30.3418	7461.7	30.3418	7565.7	30.3418	-12175.8	--
30.3518	7723.2	30.3518	7591.2	30.3518	-11939.8	--
30.3618	7591.7	30.3618	7617.3	30.3618	-12097.4	--
30.3718	7354.9	30.3718	7644.2	30.3718	-12361.1	--
30.3818	7248.2	30.3818	7671.7	30.3818	-12495.3	--
30.3918	7277.8	30.3918	7699.9	30.3918	-12493.9	--
30.4018	7416	30.4018	7728.8	30.4018	-12384.6	--
30.4118	7532.6	30.4118	7758.5	30.4118	-12297.7	--
30.4218	7686.9	30.4218	7789	30.4218	-12173.9	--
30.4318	7653.9	30.4318	7820.3	30.4318	-12238.2	--
30.4418	7388.3	30.4418	7852.4	30.4418	-12535.9	--
30.4518	7446.9	30.4518	7885.4	30.4518	-12510.3	--
30.4618	7674.9	30.4618	7919.3	30.4618	-12316.2	--
30.4718	7873.6	30.4718	7954.1	30.4718	-12152.3	--
30.4818	8048.7	30.4818	7989.9	30.4818	-12013	--
30.4918	7848.1	30.4918	8026.7	30.4918	-12250.4	--
30.5018	7668.6	30.5018	8064.5	30.5018	-12467.7	--
30.5118	7729.9	30.5118	8103.3	30.5118	-12445.2	--
30.5218	7683	30.5218	8143.3	30.5218	-12532.1	--
30.5318	7607.4	30.5318	8184.4	30.5318	-12648.8	--
30.5418	7757.6	30.5418	8226.8	30.5418	-12541	--
30.5518	8105.5	30.5518	8270.3	30.5518	-12236.6	--
30.5618	8459	30.5618	8315.2	30.5618	-11928	--
30.5718	8470.7	30.5718	8361.3	30.5718	-11962.4	--
30.5818	8412.8	30.5818	8408.9	30.5818	-12067.9	--
30.5918	8376.3	30.5918	8457.9	30.5918	-12153.4	--
30.6018	8206.3	30.6018	8508.4	30.6018	-12373.9	--
30.6118	8006.4	30.6118	8560.5	30.6118	-12625.9	--
30.6218	8054.3	30.6218	8614.2	30.6218	-12631.7	--
30.6318	8212.5	30.6318	8669.6	30.6318	-12528.9	--
30.6418	8524.6	30.6418	8726.7	30.6418	-12273.9	--
30.6518	8795.7	30.6518	8785.7	30.6518	-12061.8	--
30.6618	8714.6	30.6618	8846.6	30.6618	-12203.8	--
30.6718	8662.3	30.6718	8909.5	30.6718	-12319	--
30.6818	9036.9	30.6818	8974.5	30.6818	-12009.4	--
30.6918	9416.7	30.6918	9041.6	30.6918	-11696.7	--
30.7018	9490.9	30.7018	9111	30.7018	-11691.9	--
30.7118	9274.7	30.7118	9182.8	30.7118	-11979.9	--
30.7218	9408	30.7218	9257.1	30.7218	-11920.9	--
30.7318	9648.6	30.7318	9333.9	30.7318	-11757.1	--
30.7418	9705.6	30.7418	9413.4	30.7418	-11779.6	--
30.7518	9911.1	30.7518	9495.8	30.7518	-11656.5	--
30.7618	9826	30.7618	9581.1	30.7618	-11826.9	--
30.7718	10046	30.7718	9669.6	30.7718	-11695.4	--
30.7818	10239.5	30.7818	9761.2	30.7818	-11593.5	--
30.7918	10224.4	30.7918	9856.3	30.7918	-11703.7	--
30.8018	10469.1	30.8018	9955	30.8018	-11557.7	--
30.8118	10438.8	30.8118	10057.4	30.8118	-11690.4	--
30.8218	10505.7	30.8218	10163.7	30.8218	-11729.8	--
30.8318	10915.5	30.8318	10274.2	30.8318	-11430.5	--
30.8418	10831.2	30.8418	10389	30.8418	-11629.6	--
30.8518	10797.1	30.8518	10508.3	30.8518	-11783	--
30.8618	11116.8	30.8618	10670.9	30.8618	-11625.9	--
30.8718	11224.5	30.8718	10838.6	30.8718	-11685.9	--
30.8818	11332	30.8818	11011.5	30.8818	-11751.3	--
30.8918	11238.4	30.8918	11190	30.8918	-12023.4	--
30.9018	11093.2	30.9018	11374.3	30.9018	-12352.9	--
30.9118	11160.8	30.9118	11564.7	30.9118	-12475.7	--
30.9218	11217.7	30.9218	11761.6	30.9218	-12615.7	--
30.9318	11224.5	30.9318	11965.2	30.9318	-12812.5	--
30.9418	11568.8	30.9418	12176	30.9418	-12679	--
30.9518	12208.6	30.9518	12394.3	30.9518	-12257.5	--
30.9618	12754.6	30.9618	12620.4	30.9618	-11937.6	--
[truncated: 6,006 more rows]

## Sheet: Figure 2a
	CuO/WO3 Cu 2p		Sr2CuWO6 Cu 2p
Binding Energy (eV)	Intensity (a. u.)	Binding Energy (eV)	Intensity (a. u.)
952	11349.4	952	16559.7
951.95	11349.4	951.95	15851
951.9	11124.9	951.9	16096.6
951.85	10868.8	951.85	16100.1
951.8	10924.9	951.8	16026.4
951.75	10746	951.75	15977.3
951.7	10609.2	951.7	15917.7
951.65	11009.1	951.65	15601.9
951.6	10816.2	951.6	15601.9
951.55	10739	951.55	15489.7
951.5	10525	951.5	15707.2
951.45	10932	951.45	15665.1
951.4	10672.3	951.4	15528.2
951.35	10949.5	951.35	15089.7
951.3	10889.9	951.3	15384.4
951.25	10791.6	951.25	15724.7
951.2	10889.9	951.2	15601.9
951.15	10700.4	951.15	15426.5
951.1	10995.1	951.1	15366.9
951.05	10525	951.05	15170.4
951	10626.7	951	15131.8
950.95	10518	950.95	15061.6
950.9	10454.8	950.9	15166.9
950.85	10616.2	950.85	15377.4
950.8	10472.4	950.8	14945.9
950.75	10518	950.75	15419.5
950.7	10146.1	950.7	15107.2
950.65	10458.3	950.65	15082.7
950.6	10598.7	950.6	15282.7
950.55	10370.6	950.55	15198.5
950.5	10507.4	950.5	15110.8
950.45	10353.1	950.45	15075.7
950.4	10503.9	950.4	14717.8
950.35	10339	950.35	14959.9
950.3	10216.3	950.3	15352.8
950.25	10440.8	950.25	15307.2
950.2	10447.8	950.2	15258.1
950.15	10360.1	950.15	15349.3
950.1	10258.4	950.1	14928.3
950.05	10391.7	950.05	15054.6
950	10005.8	950	15156.4
949.95	10184.7	949.95	14959.9
949.9	10114.5	949.9	15121.3
949.85	10040.8	949.85	15103.7
949.8	10146.1	949.8	15023
949.75	10205.7	949.75	14809
949.7	10468.9	949.7	14988
949.65	10097	949.65	15163.4
949.6	9925.06	949.6	15030.1
949.55	10275.9	949.55	15195
949.5	10412.7	949.5	15233.5
949.45	10437.3	949.45	14707.3
949.4	10444.3	949.4	15061.6
949.35	10226.8	949.35	14931.8
949.3	9911.03	949.3	14802
949.25	10191.7	949.25	15159.9
949.2	10475.9	949.2	15121.3
949.15	10300.5	949.15	14903.8
949.1	10311	949.1	15096.7
949.05	10279.4	949.05	14714.3
949	10072.4	949	14949.4
948.95	9942.6	948.95	14802
948.9	9746.14	948.9	15051.1
948.85	9953.13	948.85	14942.4
948.8	10065.4	948.8	14840.6
948.75	9984.7	948.75	14535.4
948.7	10167.1	948.7	14840.6
948.65	10086.4	948.65	15037.1
948.6	10160.1	948.6	14766.9
948.55	10118	948.55	14731.9
948.5	10405.7	948.5	15040.6
948.45	9904.01	948.45	14749.4
948.4	10019.8	948.4	14735.4
948.35	9872.44	948.35	14752.9
948.3	10051.4	948.3	14837.1
948.25	10114.5	948.25	14833.6
948.2	10191.7	948.2	14791.5
948.15	9907.52	948.15	14995
948.1	9897	948.1	15117.8
948.05	10237.3	948.05	14759.9
948	10016.3	948	14914.3
947.95	10163.6	947.95	14840.6
947.9	10314.5	947.9	15002
947.85	10240.8	947.85	14935.3
947.8	10332	947.8	14956.4
947.75	9960.15	947.75	15061.6
947.7	10093.5	947.7	15156.4
947.65	10247.8	947.65	15265.1
947.6	9963.65	947.6	15114.3
947.55	10026.8	947.55	14945.9
947.5	10188.2	947.5	14942.4
947.45	10058.4	947.45	14868.7
947.4	10191.7	947.4	14851.1
947.35	9953.13	947.35	14942.4
947.3	10019.8	947.3	15044.1
947.25	9774.2	947.25	14781
947.2	9847.88	947.2	14816.1
947.15	9854.9	947.15	14942.4
947.1	9928.57	947.1	14654.7
947.05	10202.2	947.05	15103.7
947	10068.9	947	14809
946.95	10068.9	946.95	14668.7
946.9	10181.2	946.9	14798.5
946.85	9854.9	946.85	14598.5
946.8	10065.4	946.8	14731.9
946.75	10023.3	946.75	14896.7
946.7	9805.78	946.7	14570.5
946.65	9963.65	946.65	14731.9
946.6	10061.9	946.6	14886.2
946.55	10272.4	946.55	14879.2
946.5	10184.7	946.5	15026.6
946.45	9981.2	946.45	14900.3
946.4	10047.9	946.4	14914.3
946.35	10251.3	946.35	15100.2
946.3	10163.6	946.3	14784.5
946.25	10139.1	946.25	14728.3
946.2	10244.3	946.2	14700.3
946.15	9949.62	946.15	14584.5
946.1	10128.5	946.1	14749.4
946.05	10240.8	946.05	14633.6
946	10384.7	946	14528.4
945.95	9949.62	945.95	14710.8
945.9	10114.5	945.9	14675.7
945.85	10240.8	945.85	14956.4
945.8	10065.4	945.8	14788
945.75	10258.4	945.75	14682.7
945.7	10293.4	945.7	14781
945.65	10170.6	945.65	14973.9
945.6	10023.3	945.6	14788
945.55	9995.23	945.55	14770.4
945.5	10023.3	945.5	15026.6
945.45	10125	945.45	15047.6
945.4	10093.5	945.4	14907.3
945.35	10195.2	945.35	15177.4
945.3	10191.7	945.3	15107.2
945.25	10191.7	945.25	14914.3
945.2	10177.7	945.2	14977.4
945.15	10272.4	945.15	15037.1
945.1	10409.2	945.1	14995
945.05	10500.4	945.05	14879.2
945	10202.2	945	14865.2
944.95	10233.8	944.95	14865.2
944.9	10314.5	944.9	15040.6
944.85	10507.4	944.85	15261.6
944.8	10703.9	944.8	15145.8
944.75	10609.2	944.75	15009
944.7	10707.4	944.7	14651.2
944.65	10868.8	944.65	15061.6
944.6	10689.9	944.6	15072.2
944.55	10651.3	944.55	15689.6
944.5	10802.1	944.5	15637
944.45	10774.1	944.45	15258.1
944.4	10900.4	944.4	15356.3
944.35	10914.4	944.35	15637
944.3	11149.5	944.3	15279.2
944.25	11047.7	944.25	15700.2
944.2	11272.3	944.2	15763.3
944.15	10949.5	944.15	15591.4
944.1	11040.7	944.1	15984.3
944.05	11296.8	944.05	15293.2
944	11328.4	944	15710.7
943.95	11510.8	943.95	15784.4
943.9	11766.9	943.9	15538.8
943.85	11507.3	943.85	15724.7
943.8	11282.8	943.8	15966.8
943.75	11640.6	943.75	16086.1
943.7	11430.1	943.7	15837
943.65	11535.4	943.65	15847.5
943.6	11538.9	943.6	16359.7
943.55	11300.3	943.55	16187.8
943.5	11465.2	943.5	16103.6
943.45	11682.7	943.45	16152.7
943.4	11331.9	943.4	16370.2
943.35	11710.8	943.35	16331.6
943.3	11349.4	943.3	16047.5
943.25	11321.4	943.25	16068.5
943.2	11384.5	943.2	16194.8
943.15	11128.4	943.15	16093.1
943.1	11300.3	943.1	16036.9
943.05	11349.4	943.05	16321.1
943	11426.6	943	16103.6
942.95	11381	942.95	16103.6
942.9	11293.3	942.9	16191.3
942.85	11307.3	942.85	16142.2
942.8	11570.5	942.8	16314.1
942.75	11117.9	942.75	16205.3
942.7	11254.7	942.7	16405.3
942.65	11082.8	942.65	16177.3
942.6	11135.4	942.6	16177.3
942.55	11321.4	942.55	16191.3
942.5	11286.3	942.5	16356.2
942.45	11023.2	942.45	16566.7
942.4	11286.3	942.4	16363.2
942.35	11307.3	942.35	16005.4
942.3	11131.9	942.3	16040.5
942.25	11293.3	942.25	16279
942.2	11440.7	942.2	16243.9
942.15	11630.1	942.15	16531.6
942.1	11517.8	942.1	16612.3
942.05	11100.4	942.05	16212.4
942	10995.1	942	15998.4
941.95	10970.5	941.95	15963.3
941.9	11135.4	941.9	16282.5
941.85	11188.1	941.85	16072
941.8	11282.8	941.8	16033.4
941.75	11149.5	941.75	16019.4
941.7	11423.1	941.7	16044
941.65	11300.3	941.65	15917.7
941.6	11567	941.6	16033.4
941.55	11454.7	941.55	16236.9
941.5	11437.2	941.5	16289.5
941.45	11374	941.45	16335.2
941.4	11230.2	941.4	16121.1
941.35	11191.6	941.35	16279
941.3	11275.8	941.3	16166.8
941.25	11223.1	941.25	16307.1
941.2	11156.5	941.2	16272
941.15	11345.9	941.15	16215.9
941.1	11068.8	941.1	15928.2
941.05	11167	941.05	16272
941	11075.8	941	16394.8
940.95	11331.9	940.95	16145.7
940.9	11093.3	940.9	16286
940.85	11058.3	940.85	16307.1
940.8	11261.7	940.8	16279
940.75	11142.5	940.75	15837
940.7	11317.9	940.7	16079
940.65	11110.9	940.65	16272
940.6	11324.9	940.6	16282.5
940.55	11223.1	940.55	16191.3
940.5	11219.6	940.5	16335.2
940.45	11191.6	940.45	16191.3
940.4	11037.2	940.4	15942.2
940.35	11135.4	940.35	15977.3
940.3	11054.7	940.3	16131.7
940.25	10991.6	940.25	15893.1
940.2	11012.6	940.2	16170.3
940.15	10637.3	940.15	16201.8
940.1	10672.3	940.1	16005.4
940.05	10861.8	940.05	15991.3
940	10791.6	940	15805.4
939.95	10637.3	939.95	16001.9
939.9	10675.8	939.9	15886.1
939.85	10742.5	939.85	15598.4
939.8	10349.6	939.8	15731.7
939.75	10430.3	939.75	15819.4
939.7	10433.8	939.7	15608.9
939.65	10202.2	939.65	15837
939.6	10388.2	939.6	16015.9
939.55	10398.7	939.55	15605.4
939.5	10240.8	939.5	15889.6
939.45	10226.8	939.45	15798.4
939.4	10002.2	939.4	15731.7
939.35	10539	939.35	15412.5
939.3	10416.2	939.3	15458.1
939.25	10286.4	939.25	15345.8
939.2	10419.7	939.2	15465.1
939.15	10251.3	939.15	15107.2
939.1	10374.1	939.1	15068.7
939.05	10191.7	939.05	15286.2
939	9995.23	939	15258.1
938.95	10240.8	938.95	15258.1
938.9	10342.6	938.9	14928.3
938.85	10146.1	938.85	15121.3
938.8	9925.06	938.8	15342.3
938.75	10374.1	938.75	15068.7
938.7	10325	938.7	15110.8
938.65	10314.5	938.65	15016
938.6	10454.8	938.6	14858.2
938.55	10293.4	938.55	14886.2
938.5	10293.4	938.5	14861.7
938.45	10268.9	938.45	15107.2
938.4	10097	938.4	15075.7
938.35	10430.3	938.35	15254.6
938.3	10261.9	938.3	15128.3
938.25	10311	938.25	15202
938.2	10279.4	938.2	15089.7
938.15	10244.3	938.15	15002
938.1	10332	938.1	14977.4
938.05	10325	938.05	14731.9
938	10177.7	938	15040.6
937.95	10139.1	937.95	14900.3
937.9	10174.2	937.9	14995
937.85	10167.1	937.85	15135.3
937.8	10282.9	937.8	15054.6
937.75	10146.1	937.75	14875.7
937.7	10251.3	937.7	14893.2
937.65	10268.9	937.65	14966.9
937.6	10268.9	937.6	15072.2
937.55	10265.4	937.55	15093.2
937.5	10125	937.5	15131.8
937.45	10405.7	937.45	15079.2
937.4	10339	937.4	15149.3
937.35	10051.4	937.35	15173.9
937.3	10377.6	937.3	15145.8
937.25	10514.5	937.25	15135.3
937.2	10433.8	937.2	14640.6
937.15	10500.4	937.15	14791.5
937.1	10349.6	937.1	15047.6
937.05	10296.9	937.05	14865.2
937	10160.1	937	14847.6
936.95	10377.6	936.95	15072.2
936.9	10493.4	936.9	15321.3
936.85	10230.3	936.85	15103.7
936.8	10581.1	936.8	15072.2
936.75	10451.3	936.75	15268.6
936.7	10735.5	936.7	15328.3
936.65	10570.6	936.65	15314.2
936.6	10535.5	936.6	15398.4
936.55	10416.2	936.55	15577.4
936.5	10693.4	936.5	15612.4
936.45	10630.2	936.45	15314.2
936.4	10847.8	936.4	15349.3
936.35	10714.4	936.35	15391.4
936.3	10809.2	936.3	15468.6
936.25	11107.4	936.25	15338.8
936.2	10991.6	936.2	15605.4
936.15	10970.5	936.15	15724.7
936.1	10872.3	936.1	15840.5
936.05	10756.5	936.05	15801.9
936	11230.2	936	15651
935.95	11296.8	935.95	15840.5
935.9	11181	935.9	16156.2
935.85	11451.2	935.85	16268.5
935.8	11440.7	935.8	16051
935.75	11500.3	935.75	16286
935.7	11289.8	935.7	16335.2
935.65	11496.8	935.65	16440.4
935.6	11482.8	935.6	16622.8
935.55	11317.9	935.55	16461.5
935.5	11651.2	935.5	16363.2
935.45	11507.3	935.45	16686
935.4	11619.6	935.4	16903.5
935.35	11847.6	935.35	16907
935.3	11598.5	935.3	16836.8
935.25	11910.8	935.25	17128
935.2	12268.6	935.2	17198.2
935.15	11977.4	935.15	16952.6
935.1	12131.8	935.1	16829.8
935.05	12486.1	935.05	17022.8
935	12580.9	935	17349.1
934.95	12286.2	934.95	17363.1
934.9	12394.9	934.9	17791.1
934.85	12444	934.85	18096.3
934.8	12370.4	934.8	17735
934.75	12598.4	934.75	17685.9
934.7	12808.9	934.7	17812.2
934.65	12482.6	934.65	17959.5
934.6	12728.2	934.6	18099.8
934.55	12644	934.55	18461.2
934.5	12644	934.5	18496.3
934.45	12777.3	934.45	18741.9
934.4	13072	934.4	18478.7
934.35	13124.7	934.35	18671.7
934.3	13131.7	934.3	18906.8
934.25	12998.4	934.25	18724.3
934.2	12847.5	934.2	18913.8
934.15	12875.6	934.15	19117.3
934.1	12851	934.1	18843.6
934.05	12928.2	934.05	18924.3
934	13261.5	934	18864.7
933.95	13279	933.95	18952.4
933.9	12822.9	933.9	18826.1
933.85	12935.2	933.85	18734.9
933.8	13205.3	933.8	18654.2
933.75	13331.6	933.75	18689.2
933.7	13082.6	933.7	18608.6
933.65	12696.6	933.65	18394.5
933.6	12756.3	933.6	18587.5
933.55	12531.8	933.55	18903.3
933.5	12784.4	933.5	18391
933.45	12900.1	933.45	18482.3
933.4	12724.7	933.4	18384
933.35	12815.9	933.35	18096.3
933.3	12777.3	933.3	17763
933.25	12675.6	933.25	17780.6
933.2	12630	933.2	17591.1
933.15	12300.2	933.15	17861.3
933.1	12412.5	933.1	17728
933.05	12612.4	933.05	17482.4
933	12373.9	933	17685.9
932.95	12054.6	932.95	17380.6
932.9	11928.3	932.9	17373.6
932.85	12272.1	932.85	17349.1
932.8	12331.8	932.8	16808.8
932.75	11942.4	932.75	16973.7
932.7	12514.2	932.7	16668.4
932.65	12279.2	932.65	16661.4
932.6	12184.4	932.6	16654.4
932.55	12121.3	932.55	16714.1
932.5	12082.7	932.5	16608.8
932.45	11735.4	932.45	16422.9
932.4	11977.4	932.4	16377.3
932.35	11998.5	932.35	16265
932.3	11574	932.3	16103.6
932.25	11637.1	932.25	16272
932.2	11640.6	932.2	16296.6
932.15	11363.5	932.15	16036.9
932.1	11570.5	932.1	15830
932.05	11205.6	932.05	15822.9
932	11247.7	932	15777.3
931.95	11367	931.95	15419.5
931.9	11093.3	931.9	15282.7
931.85	11117.9	931.85	15608.9
931.8	10805.7	931.8	15191.4
931.75	10609.2	931.75	15117.8
931.7	10851.3	931.7	15012.5
931.65	10847.8	931.65	15026.6
931.6	10700.4	931.6	14991.5
931.55	10535.5	931.55	14675.7
931.5	10521.5	931.5	14907.3
931.45	10419.7	931.45	14728.3
931.4	10521.5	931.4	14924.8
931.35	10318	931.35	15016
931.3	10282.9	931.3	14517.8
931.25	10437.3	931.25	14900.3
931.2	10205.7	931.2	14559.9
931.15	10086.4	931.15	14728.3
931.1	9925.06	931.1	14847.6
931.05	10054.9	931.05	14647.7
931	9963.65	931	14609.1
930.95	9833.85	930.95	14605.6
930.9	9847.88	930.9	14149.5
930.85	9851.39	930.85	14528.4
930.8	9707.55	930.8	14461.7
930.75	9437.4	930.75	14405.6
930.7	9802.27	930.7	14177.5
930.65	9865.42	930.65	14223.1
930.6	9426.88	930.6	14324.9
930.55	9591.77	930.55	14160
930.5	9500.55	930.5	14345.9
930.45	9549.67	930.45	14412.6
930.4	9598.79	930.4	14124.9
930.35	9570.72	930.35	14419.6
930.3	9497.05	930.3	13988.1
930.25	9532.13	930.25	14202.1
930.2	9500.55	930.2	14640.6
930.15	9468.98	930.15	14019.7
930.1	9507.57	930.1	14128.4
930.05	9711.05	930.05	14009.1
930	9704.04	930	14195.1
929.95	9879.45	929.95	14310.9
929.9	9458.45	929.9	14265.2
929.85	9314.61	929.85	14293.3
929.8	9318.12	929.8	14367
929.75	9479.5	929.75	14107.4
929.7	9486.52	929.7	14244.2
929.65	9553.18	929.65	14465.2
929.6	9139.2	929.6	14328.4
929.55	9311.1	929.55	14247.7
929.5	9472.49	929.5	14142.5
929.45	9644.4	929.45	14117.9
929.4	9318.12	929.4	13956.5
929.35	9630.36	929.35	14184.6
929.3	9637.38	929.3	14328.4
929.25	9584.75	929.25	14103.9
929.2	9504.06	929.2	14163.5
929.15	9304.09	929.15	13861.8
929.1	9647.9	929.1	14019.7
929.05	9483.01	929.05	14240.7
929	9339.17	929	14005.6
928.95	9398.81	928.95	13953
928.9	9174.28	928.9	14124.9
928.85	9290.05	928.85	14121.4
928.8	9595.28	928.8	14124.9
928.75	9542.65	928.75	14219.6
928.7	9675.97	928.7	14388
928.65	9437.4	928.65	14268.8
928.6	9623.35	928.6	14163.5
928.55	9577.74	928.55	14226.7
928.5	9398.81	928.5	14205.6
928.45	9226.9	928.45	14065.3
928.4	9514.59	928.4	14574
928.35	9612.82	928.35	14121.4
928.3	9395.3	928.3	13917.9
928.25	9388.29	928.25	14142.5
928.2	9279.53	928.2	14282.8
928.15	9286.55	928.15	14051.2
928.1	9461.96	928.1	13960
928.05	9602.3	928.05	13953
928	9518.1	928	14310.9

## Sheet: Figure 2b
	CuO/WO3 W 4f		Sr2CuWO6 W 4f
Binding Energy (eV)	Intensity (a. u.)	Binding Energy (eV)	Intensity (a. u.)
42.0501	2813.54	42.0501	26120.7
41.9501	2787.4	41.9501	26110.7
41.8501	2915.1	41.8501	26103.6
41.7501	2981.47	41.7501	26087.5
41.6501	3089.06	41.6501	26247.4
41.5501	3099.12	41.5501	26270.5
41.4501	3136.33	41.4501	26305.7
41.3501	3159.45	41.3501	26329.9
41.2501	3163.48	41.2501	26390.2
41.1501	3080.01	41.1501	26384.2
41.0501	3062.92	41.0501	26432.4
40.9501	3071.97	40.9501	26468.6
40.8501	3062.92	40.8501	26510.9
40.7501	2998.56	40.7501	26502.8
40.6501	2882.93	40.6501	26398.2
40.5501	2808.51	40.5501	26483.7
40.4501	2750.19	40.4501	26419.4
40.3501	2628.52	40.3501	26310.8
40.2501	2622.49	40.2501	26363
40.1501	2529.98	40.1501	26319.8
40.0501	2455.56	40.0501	26202.2
39.9501	2387.19	39.9501	26196.1
39.8501	2407.3	39.8501	26171
39.7501	2405.29	39.7501	26074.5
39.6501	2398.25	39.6501	26034.2
39.5501	2479.7	39.5501	26044.3
39.4501	2583.27	39.4501	25999
39.3501	2731.09	39.3501	26002.1
39.2501	2900.02	39.2501	26081.5
39.1501	3145.38	39.1501	26110.7
39.0501	3382.69	39.0501	26149.9
38.9501	3598.88	38.9501	26302.7
38.8501	4037.3	38.8501	26453.5
38.7501	4377.18	38.7501	26740.1
38.6501	4838.73	38.6501	26885.9
38.5501	5436.03	38.5501	27181.6
38.4501	6084.61	38.4501	27406.8
38.3501	7014.75	38.3501	27762.8
38.2501	8189.24	38.2501	28415.4
38.1501	9346.63	38.1501	29045.9
38.0501	10615.6	38.0501	29722.6
37.9501	12056.6	37.9501	30702
37.8501	13693.6	37.8501	31940.9
37.7501	15290.5	37.7501	33108.3
37.6501	16301	37.6501	34506
37.5501	17057.2	37.5501	35803.2
37.4501	16914.4	37.4501	36846
37.3501	16020.5	37.3501	37498.6
37.2501	14714.3	37.2501	38070.7
37.1501	13062.2	37.1501	37653.4
37.0501	11138.5	37.0501	36819.8
36.9501	9360.71	36.9501	35408
36.8501	7975.05	36.8501	33814.2
36.7501	6940.34	36.7501	32168.1
36.6501	6320.92	36.6501	30614.5
36.5501	6045.39	36.5501	29549.7
36.4501	6329.97	36.4501	28679.8
36.3501	6923.24	36.3501	28315.8
36.2501	7610.04	36.2501	28321.9
36.1501	8677.94	36.1501	28525
36.0501	10312	36.0501	28906.1
35.9501	11949	35.9501	29701.5
35.8501	13914.9	35.8501	30616.5
35.7501	16073.8	35.7501	31790
35.6501	17816.4	35.6501	33310.4
35.5501	19643.5	35.5501	34878.1
35.4501	20728.5	35.4501	36552.3
35.3501	21088.5	35.3501	37931
35.2501	20453	35.2501	39420.2
35.1501	18941.6	35.1501	40233.7
35.0501	16541.4	35.0501	40105
34.9501	13588.1	34.9501	39320.6
34.8501	10802.7	34.8501	37637.3
34.7501	8131.92	34.7501	35490.5
34.6501	5998.13	34.6501	33232
34.5501	4287.69	34.5501	31027.8
34.4501	3074.99	34.4501	29144.4
34.3501	2292.66	34.3501	27665.2
34.2501	1750.67	34.2501	26680.8
34.1501	1332.36	34.1501	25933.7
34.0501	1060.86	34.0501	25548.5
33.9501	928.127	33.9501	25319.3
33.8501	856.733	33.8501	25134.3
33.7501	805.449	33.7501	25010.6
33.6501	776.288	33.6501	24955.3
33.5501	718.972	33.5501	24949.2
33.4501	683.777	33.4501	24925.1
33.3501	673.722	33.3501	24877.8
33.2501	654.616	33.2501	24898
33.1501	638.527	33.1501	24898
33.0501	611.377	33.0501	24805.4
32.9501	636.516	32.9501	24764.2

## Sheet: Figure 2c
	Cu foil		CuO		Sr2CuWO6
Energy (eV)	Normalized absorption (a. u.)	Energy (eV)	Normalized absorption (a. u.)	Energy (eV)	Normalized absorption (a. u.)
8938.02	5.12596e-05	8938.02	-0.000361329	8938.02	-0.000179006
8938.88	0.00011355	8938.88	-0.000342362	8938.88	0.000273515
8939.76	0.000175893	8939.76	-0.000556396	8939.76	-0.000284548
8940.6	0.000226337	8940.6	-0.00023657	8940.6	-0.000669601
8941.45	0.000280988	8941.45	-0.00010339	8941.45	-0.000595166
8942.4	0.000366963	8942.4	0.000126599	8942.4	-0.000131478
8943.35	0.000453753	8943.35	1.14516e-05	8943.35	0.000793746
8944.22	0.000530353	8944.22	-0.000106447	8944.22	0.000114597
8945.06	0.000608452	8945.06	-0.000254864	8945.06	-2.00418e-05
8945.9	0.000696226	8945.9	0.000229665	8945.9	0.000687478
8946.74	0.000800099	8946.74	-0.000113588	8946.74	0.000500885
8947.61	0.000921927	8947.61	0.000626605	8947.61	0.000606459
8948.48	0.00106	8948.48	0.000340785	8948.48	1.92004e-05
8949.33	0.0012	8949.33	0.000403814	8949.33	0.00158
8950.26	0.00137	8950.26	0.000655925	8950.26	0.000426147
8951.14	0.00155	8951.14	0.000830453	8951.14	8.86712e-05
8952.01	0.00173	8952.01	0.00124	8952.01	-0.000148403
8952.9	0.00192	8952.9	0.000866841	8952.9	0.000828937
8953.81	0.00214	8953.81	0.000967775	8953.81	0.00197
8954.69	0.00237	8954.69	0.00133	8954.69	0.00222
8955.58	0.00263	8955.58	0.00187	8955.58	0.00284
8956.49	0.00292	8956.49	0.00184	8956.49	0.00139
8957.39	0.00323	8957.39	0.00233	8957.39	0.00169
8958.24	0.00357	8958.24	0.00206	8958.24	0.00297
8959.11	0.00396	8959.11	0.00259	8959.11	0.0034
8959.96	0.0044	8959.96	0.00301	8959.96	0.0028
8960.81	0.00491	8960.81	0.00335	8960.81	0.00415
8961.69	0.00551	8961.69	0.00377	8961.69	0.00375
8962.63	0.00623	8962.63	0.00378	8962.63	0.0047
8963.54	0.00708	8963.54	0.00432	8963.54	0.00406
8964.43	0.00813	8964.43	0.00474	8964.43	0.00576
8965.31	0.00948	8965.31	0.00556	8965.31	0.00515
8966.2	0.01128	8966.2	0.00586	8966.2	0.00495
8967.05	0.01382	8967.05	0.00656	8967.05	0.00656
8967.94	0.01751	8967.94	0.00713	8967.94	0.00696
8968.82	0.02293	8968.82	0.00833	8968.82	0.00762
8969.71	0.03083	8969.71	0.0093	8969.71	0.00824
8970.61	0.04203	8970.61	0.01049	8970.61	0.0097
8971.49	0.05732	8971.49	0.01148	8971.49	0.01208
8972.33	0.07729	8972.33	0.0132	8972.33	0.01392
8973.18	0.10228	8973.18	0.01599	8973.18	0.01679
8974.04	0.13219	8974.04	0.02002	8974.04	0.0199
8974.9	0.16652	8974.9	0.02383	8974.9	0.02314
8975.77	0.20441	8975.77	0.02906	8975.77	0.02661
8976.68	0.2448	8976.68	0.03484	8976.68	0.03163
8977.62	0.28656	8977.62	0.04373	8977.62	0.03921
8978.5	0.32866	8978.5	0.05467	8978.5	0.04851
8979.36	0.37059	8979.36	0.08258	8979.36	0.06076
8980.22	0.41208	8980.22	0.1132	8980.22	0.07802
8981.1	0.45292	8981.1	0.15846	8981.1	0.10469
8982.02	0.49346	8982.02	0.21579	8982.02	0.14415
8982.98	0.53424	8982.98	0.29567	8982.98	0.19571
8983.91	0.57566	8983.91	0.37769	8983.91	0.25797
8984.83	0.61793	8984.83	0.42457	8984.83	0.33513
8985.71	0.66079	8985.71	0.46142	8985.71	0.41846
8986.55	0.70355	8986.55	0.49954	8986.55	0.50111
8987.45	0.7452	8987.45	0.56473	8987.45	0.60057
8988.3	0.78434	8988.3	0.65222	8988.3	0.71743
8989.2	0.81978	8989.2	0.74691	8989.2	0.86173
8990.14	0.85051	8990.14	0.84801	8990.14	1.01498
8991.04	0.87591	8991.04	0.94057	8991.04	1.14891
8991.91	0.89595	8991.91	1.02969	8991.91	1.25315
8992.8	0.91112	8992.8	1.10902	8992.8	1.31974
8993.63	0.92218	8993.63	1.15857	8993.63	1.34853
8994.51	0.93019	8994.51	1.2077	8994.51	1.35914
8995.42	0.93612	8995.42	1.24264	8995.42	1.36086
8996.34	0.94072	8996.34	1.25894	8996.34	1.35187
8997.25	0.94443	8997.25	1.25182	8997.25	1.32384
8998.16	0.94736	8998.16	1.22518	8998.16	1.27648
8999.02	0.94929	8999.02	1.19373	8999.02	1.21787
8999.84	0.94987	8999.84	1.15829	8999.84	1.15399
9000.68	0.94875	9000.68	1.1159	9000.68	1.09306
9001.54	0.94565	9001.54	1.06835	9001.54	1.04981
9002.48	0.94055	9002.48	1.029	9002.48	1.01592
9003.41	0.93362	9003.41	1.00227	9003.41	0.99156
9004.31	0.92534	9004.31	0.98009	9004.31	0.97702
9005.18	0.91639	9005.18	0.96161	9005.18	0.96532
9006.05	0.9076	9006.05	0.95111	9006.05	0.95022
9006.92	0.89975	9006.92	0.94721	9006.92	0.93446
9007.8	0.8935	9007.8	0.94742	9007.8	0.91677
9008.67	0.88933	9008.67	0.94929	9008.67	0.90244
9009.54	0.88752	9009.54	0.95333	9009.54	0.88751
9010.44	0.88822	9010.44	0.954	9010.44	0.87577
9011.34	0.89133	9011.34	0.95415	9011.34	0.86338
9012.24	0.89665	9012.24	0.95197	9012.24	0.85456
9013.13	0.90393	9013.13	0.94879	9013.13	0.84847
9014.03	0.9128	9014.03	0.9432	9014.03	0.84229
9014.89	0.92287	9014.89	0.93695	9014.89	0.83508
9015.76	0.93372	9015.76	0.92914	9015.76	0.82908
9016.63	0.94492	9016.63	0.92031	9016.63	0.82924
9017.51	0.95598	9017.51	0.90973	9017.51	0.82847
9018.43	0.96645	9018.43	0.89462	9018.43	0.83267
9019.35	0.97583	9019.35	0.87623	9019.35	0.83915
9020.27	0.98369	9020.27	0.86284	9020.27	0.84631
9021.17	0.98964	9021.17	0.85149	9021.17	0.85346
9022.04	0.9934	9022.04	0.84195	9022.04	0.86012
9022.9	0.99485	9022.9	0.83178	9022.9	0.8699
9023.75	0.99398	9023.75	0.82525	9023.75	0.87543
9024.63	0.99095	9024.63	0.82195	9024.63	0.88659
9025.56	0.98607	9025.56	0.82096	9025.56	0.89391
9026.48	0.97968	9026.48	0.82158	9026.48	0.90445
9027.38	0.97225	9027.38	0.82749	9027.38	0.91292
9028.25	0.96428	9028.25	0.83313	9028.25	0.9219
9029.1	0.95628	9029.1	0.8414	9029.1	0.93125
9029.98	0.94875	9029.98	0.85066	9029.98	0.93995
9030.86	0.94204	9030.86	0.86113	9030.86	0.94826
9031.77	0.93644	9031.77	0.87849	9031.77	0.9581
9032.69	0.9321	9032.69	0.89056	9032.69	0.96625
9033.61	0.92902	9033.61	0.90315	9033.61	0.97589
9034.5	0.92711	9034.5	0.91508	9034.5	0.98225
9035.37	0.92625	9035.37	0.92992	9035.37	0.99096
9036.22	0.92624	9036.22	0.94587	9036.22	0.99358
9037.1	0.92692	9037.1	0.95873	9037.1	0.99988
9037.97	0.92806	9037.97	0.97097	9037.97	1.00483
9038.84	0.92951	9038.84	0.98214	9038.84	1.00678
9039.74	0.93116	9039.74	0.99456	9039.74	1.00854
9040.61	0.93289	9040.61	1.00612	9040.61	1.01072
9041.47	0.93469	9041.47	1.01341	9041.47	1.01167
9042.34	0.93657	9042.34	1.02016	9042.34	1.01255
9043.22	0.93856	9043.22	1.0266	9043.22	1.01491
9044.11	0.94066	9044.11	1.03453	9044.11	1.01606
9045.01	0.9429	9045.01	1.04058	9045.01	1.01828
9045.93	0.94528	9045.93	1.04601	9045.93	1.01983
9046.81	0.94775	9046.81	1.05047	9046.81	1.02297
9047.66	0.95029	9047.66	1.05336	9047.66	1.02586
9048.52	0.95293	9048.52	1.05567	9048.52	1.02789
9049.38	0.95567	9049.38	1.05637	9049.38	1.03044
9050.27	0.95853	9050.27	1.05461	9050.27	1.03407
9051.19	0.96153	9051.19	1.05324	9051.19	1.03539
9052.09	0.96467	9052.09	1.05016	9052.09	1.03435
9053.03	0.96805	9053.03	1.0446	9053.03	1.03361
9053.95	0.97161	9053.95	1.04068	9053.95	1.03574
9054.81	0.97535	9054.81	1.0372	9054.81	1.03587
9055.67	0.97929	9055.67	1.03303	9055.67	1.03383
9056.53	0.98342	9056.53	1.02985	9056.53	1.03187
9057.39	0.98768	9057.39	1.02524	9057.39	1.02839
9058.27	0.99206	9058.27	1.02045	9058.27	1.02533
9059.18	0.99652	9059.18	1.0164	9059.18	1.02317
9060.1	1.00103	9060.1	1.01338	9060.1	1.02035
9060.98	1.0055	9060.98	1.00978	9060.98	1.01748
9061.85	1.00996	9061.85	1.00603	9061.85	1.01386
9062.74	1.01436	9062.74	1.00292	9062.74	1.01075
9063.6	1.01863	9063.6	1.00047	9063.6	1.00807
9064.5	1.02273	9064.5	0.99788	9064.5	1.00616
9065.4	1.02654	9065.4	0.99581	9065.4	1.00225
9066.33	1.02991	9066.33	0.99206	9066.33	0.9968
9067.24	1.03267	9067.24	0.99043	9067.24	0.99468
9068.11	1.03465	9068.11	0.98752	9068.11	0.99172
9068.96	1.03573	9068.96	0.98667	9068.96	0.98817
9069.83	1.03582	9069.83	0.98389	9069.83	0.98492
9070.71	1.03486	9070.71	0.98217	9070.71	0.98226
9071.61	1.03285	9071.61	0.98031	9071.61	0.98014
9072.53	1.02983	9072.53	0.97928	9072.53	0.97608
9073.42	1.02587	9073.42	0.97738	9073.42	0.97269
9074.27	1.02109	9074.27	0.97694	9074.27	0.97073
9075.13	1.01571	9075.13	0.9758	9075.13	0.96838
9076.01	1.00991	9076.01	0.97434	9076.01	0.96687
9076.9	1.00388	9076.9	0.97373	9076.9	0.96635
9077.81	0.99782	9077.81	0.97326	9077.81	0.9626
9078.72	0.99185	9078.72	0.97269	9078.72	0.96361
9079.61	0.98608	9079.61	0.9726	9079.61	0.96377
9080.47	0.98061	9080.47	0.97192	9080.47	0.96506
9081.34	0.97551	9081.34	0.97104	9081.34	0.96717
9082.22	0.97079	9082.22	0.9704	9082.22	0.9679
9083.13	0.96642	9083.13	0.9708	9083.13	0.97089
9084.04	0.96234	9084.04	0.9699	9084.04	0.96937
9084.93	0.95844	9084.93	0.96834	9084.93	0.97036
9085.83	0.95466	9085.83	0.96734	9085.83	0.97159
9086.72	0.95091	9086.72	0.96777	9086.72	0.97159
9087.58	0.94711	9087.58	0.96736	9087.58	0.97184
9088.44	0.94327	9088.44	0.96725	9088.44	0.97348
9089.3	0.93941	9089.3	0.967	9089.3	0.97229
9090.2	0.93562	9090.2	0.9674	9090.2	0.97116
9091.09	0.93198	9091.09	0.9667	9091.09	0.97234
9091.98	0.92862	9091.98	0.96641	9091.98	0.97293
9092.89	0.92572	9092.89	0.96655	9092.89	0.96893
9093.78	0.92339	9093.78	0.96636	9093.78	0.9696
9094.65	0.92177	9094.65	0.96587	9094.65	0.96736
9095.53	0.92101	9095.53	0.96604	9095.53	0.96577
9096.41	0.92116	9096.41	0.96627	9096.41	0.96528
9097.29	0.92224	9097.29	0.96572	9097.29	0.96523
9098.19	0.92425	9098.19	0.96573	9098.19	0.96488
9099.07	0.9271	9099.07	0.9667	9099.07	0.96599
9099.94	0.93068	9099.94	0.96639	9099.94	0.96826
9100.82	0.93487	9100.82	0.96683	9100.82	0.96786
9101.67	0.93951	9101.67	0.96742	9101.67	0.96965
9102.58	0.94448	9102.58	0.96723	9102.58	0.97122
9103.47	0.94958	9103.47	0.96791	9103.47	0.97103
9104.37	0.95467	9104.37	0.96734	9104.37	0.97368
9105.27	0.95961	9105.27	0.96986	9105.27	0.97689
9106.14	0.96424	9106.14	0.96885	9106.14	0.97825
9107	0.96851	9107	0.96971	9107	0.9795
9107.89	0.97237	9107.89	0.96998	9107.89	0.9785
9108.75	0.97574	9108.75	0.97021	9108.75	0.98168
9109.63	0.97868	9109.63	0.96983	9109.63	0.98345
9110.54	0.9812	9110.54	0.97031	9110.54	0.9845
9111.46	0.98337	9111.46	0.96994	9111.46	0.98613
9112.36	0.98529	9112.36	0.97111	9112.36	0.98691

## Sheet: Figure 2d
	W foil		Sr2CuWO6		WO3
Energy (eV)	Normalized absorption (a. u.)	Energy (eV)	Normalized absorption (a. u.)	Energy (eV)	Normalized absorption (a. u.)
10160.4	-0.00105	10160.8	-0.00278	10160.9	-0.00366
10161.3	-0.000197227	10161.7	-0.00256	10161.9	-0.00353
10162.2	0.000862946	10162.7	-0.0022	10162.9	-0.00154
10163.1	0.000874117	10163.5	-0.00177	10163.9	-0.00177
10164	0.000872241	10164.4	-0.00145	10164.9	-0.00116
10165	0.0017	10165.3	-0.0012	10165.9	-0.00268
10165.9	0.00201	10166.2	-0.000902221	10166.9	-0.000712887
10166.8	0.0041	10167.1	-0.000430012	10167.9	-0.00235
10167.7	0.00379	10168	-4.62697e-05	10168.9	-0.000725402
10168.6	0.00387	10168.9	0.000420574	10169.8	-0.000139052
10169.6	0.00441	10169.8	0.00088048	10170.8	0.000464759
10170.5	0.00591	10170.7	0.00118	10171.8	0.00102
10171.4	0.00742	10171.6	0.00167	10172.8	0.00118
10172.3	0.00766	10172.6	0.00222	10173.8	0.00141
10173.2	0.00927	10173.4	0.00256	10174.8	0.00212
10174.1	0.01118	10174.3	0.00311	10175.8	0.00391
10175	0.01268	10175.2	0.00388	10176.8	0.00553
10175.9	0.01416	10176.1	0.00463	10177.8	0.00586
10176.8	0.01597	10177	0.0052	10178.8	0.00778
10177.8	0.01785	10177.9	0.00616	10179.7	0.00864
10178.7	0.01969	10178.9	0.00716	10180.7	0.0095
10179.6	0.02221	10179.7	0.00833	10181.7	0.00909
10180.5	0.02476	10180.6	0.00962	10182.7	0.01152
10181.4	0.02803	10181.5	0.01101	10183.7	0.01414
10182.4	0.03096	10182.4	0.0125	10184.6	0.01823
10183.3	0.03448	10183.3	0.01431	10185.6	0.01957
10184.2	0.03994	10184.2	0.01611	10186.6	0.02183
10185.1	0.04569	10185.1	0.01812	10187.6	0.02435
10186	0.05006	10186	0.02035	10188.6	0.02762
10186.9	0.05552	10186.9	0.023	10189.6	0.03162
10187.9	0.06402	10187.8	0.02574	10190.6	0.03384
10188.8	0.07115	10188.8	0.02887	10191.6	0.04219
10189.7	0.08247	10189.7	0.03235	10192.6	0.04744
10190.6	0.09404	10190.6	0.03628	10193.6	0.05229
10191.5	0.10696	10191.5	0.04059	10194.5	0.05867
10192.5	0.12465	10192.4	0.04551	10195.5	0.06564
10193.4	0.14427	10193.3	0.05125	10196.4	0.07461
10194.3	0.16871	10194.2	0.05795	10197.5	0.08612
10195.3	0.20348	10195.1	0.06572	10198.5	0.10296
10196.2	0.24066	10195.9	0.07463	10199.5	0.12022
10197.1	0.28664	10196.9	0.08518	10200.5	0.13887
10198	0.35123	10197.7	0.0976	10201.6	0.16342
10198.9	0.42669	10198.7	0.11259	10202.5	0.18952
10199.8	0.52644	10199.5	0.13052	10203.5	0.22257
10200.8	0.67061	10200.4	0.15275	10204.4	0.26608
10201.7	0.82222	10201.3	0.18055	10205.4	0.34962
10202.6	1.00308	10202.2	0.21517	10206.4	0.42478
10203.5	1.22564	10203.1	0.25751	10207.4	0.51801
10204.4	1.43524	10204	0.31022	10208.4	0.64416
10205.3	1.64208	10204.9	0.37702	10209.4	0.81388
10206.3	1.80322	10205.8	0.46172	10210.4	1.02434
10207.2	1.86169	10206.7	0.56515	10211.4	1.27134
10208.2	1.84826	10207.6	0.68982	10212.3	1.67936
10209	1.77944	10208.5	0.8388	10213.4	1.94518
10209.9	1.69537	10209.4	1.01152	10214.4	2.1533
10210.8	1.60497	10210.4	1.20607	10215.3	2.27257
10211.7	1.51326	10211.3	1.40994	10216.3	2.30761
10212.7	1.44227	10212.1	1.60804	10217.3	2.2611
10213.6	1.3875	10213	1.79032	10218.3	2.11097
10214.5	1.34377	10213.9	1.95229	10219.3	1.90378
10215.4	1.30796	10214.8	2.07704	10220.3	1.72967
10216.3	1.28004	10215.7	2.16107	10221.3	1.56843
10217.3	1.25464	10216.6	2.20682	10222.2	1.4215
10218.2	1.23124	10217.5	2.21355	10223.2	1.29783
10219.1	1.20825	10218.4	2.17852	10224.2	1.19853
10220	1.18312	10219.3	2.10404	10225.2	1.12637
10221	1.1623	10220.2	1.99278	10226.3	1.04682
10221.9	1.14342	10221.1	1.85991	10227.2	1.01754
10222.8	1.12475	10222	1.72061	10228.3	0.99579
10223.7	1.10875	10222.9	1.58421	10229.2	0.9786
10224.6	1.09371	10223.8	1.4535	10230.2	0.96794
10225.6	1.07898	10224.8	1.34238	10231.1	0.96146
10226.5	1.06757	10225.6	1.25053	10232.1	0.95264
10227.4	1.05761	10226.5	1.17437	10233.1	0.94875
10228.3	1.04683	10227.4	1.11232	10234.2	0.94358
10229.2	1.03835	10228.3	1.06343	10235.2	0.93567
10230.2	1.03336	10229.2	1.02532	10236.2	0.92908
10231.1	1.02899	10230.1	0.99598	10237.2	0.91951
10232	1.02611	10231	0.97198	10238.2	0.91177
10232.9	1.02288	10231.9	0.95198	10239.2	0.9046
10233.9	1.02011	10232.8	0.93564	10240.2	0.89982
10234.8	1.01696	10233.7	0.92199	10241.1	0.89452
10235.7	1.01258	10234.7	0.91014	10242.1	0.89289
10236.6	1.01051	10235.5	0.90021	10243.1	0.89245
10237.6	1.00778	10236.4	0.8919	10244.2	0.89278
10238.5	1.00589	10237.4	0.8853	10245.2	0.89581
10239.4	1.00473	10238.2	0.88	10246.2	0.89608
10240.3	1.0033	10239.1	0.87599	10247.2	0.89597
10241.2	1.00224	10240	0.87341	10248.2	0.89636
10242.2	1.00084	10240.9	0.87161	10249.2	0.89713
10243.1	0.99823	10241.9	0.87033	10250.2	0.89933
10244	0.99424	10242.8	0.86959	10251.1	0.90175
10244.9	0.98995	10243.7	0.86966	10252.2	0.9033
10245.8	0.98441	10244.6	0.87004	10253.1	0.90636
10246.8	0.97898	10245.4	0.87106	10254.2	0.91029
10247.7	0.97236	10246.3	0.87282	10255.2	0.91516
10248.6	0.9684	10247.3	0.87482	10256.2	0.92427
10249.5	0.96487	10248.2	0.87734	10257.2	0.93433
10250.4	0.9639	10249	0.88069	10258.2	0.94168
10251.3	0.96506	10249.9	0.88458	10259.1	0.95108
10252.3	0.96773	10250.8	0.88882	10260.2	0.95926
10253.2	0.97174	10251.7	0.89358	10261.2	0.96799
10254.1	0.9755	10252.6	0.89948	10262.2	0.97648
10255	0.98147	10253.5	0.90581	10263.1	0.99039
10255.9	0.98736	10254.4	0.91326	10264.2	0.99927
10256.8	0.99342	10255.3	0.9211	10265.1	1.00652
10257.8	0.99937	10256.2	0.92945	10266.1	1.01332
10258.7	1.00285	10257.1	0.93889	10267.1	1.02026
10259.6	1.00701	10258	0.94887	10268.2	1.02584
10260.5	1.00963	10258.8	0.95953	10269.2	1.03372
10261.4	1.01189	10259.7	0.97136	10270.1	1.03696
10262.4	1.01196	10260.7	0.98428	10271.1	1.0396
10263.3	1.01176	10261.6	0.99818	10272.2	1.03921
10264.2	1.01052	10262.5	1.01224	10273.1	1.03699
10265.2	1.00812	10263.3	1.02673	10274.1	1.03673
10266.1	1.00639	10264.2	1.0411	10275.1	1.03415
10267	1.00505	10265.1	1.0555	10276.1	1.02947
10267.9	1.00252	10266	1.0694	10277.1	1.02548
10268.9	1.00045	10266.9	1.0817	10278.1	1.02159
10269.8	0.99882	10267.8	1.09298	10279.1	1.0152
10270.7	0.99806	10268.7	1.10234	10280.1	1.01316
10271.6	0.9967	10269.6	1.10954	10281.1	1.00859
10272.5	0.99671	10270.5	1.1144	10282.1	1.0052
10273.5	0.99614	10271.4	1.11729	10283.1	1.00182
10274.4	0.99652	10272.3	1.11839	10284.1	0.99909
10275.3	0.99608	10273.2	1.11742	10285	0.99236
10276.2	0.99791	10274.1	1.11438	10286	0.99299
10277.1	0.99915	10275	1.10984	10287	0.99011
10278.1	1.00053	10275.9	1.10396	10288	0.99016
10279	1.00291	10276.8	1.09677	10289	0.98778
10279.9	1.0056	10277.7	1.08888	10289.9	0.98826
10280.9	1.00759	10278.6	1.08069	10291	0.98702
10281.8	1.00925	10279.5	1.07223	10291.9	0.98774
10282.7	1.01161	10280.4	1.06355	10293	0.98504
10283.6	1.01447	10281.3	1.05486	10293.9	0.98631
10284.5	1.01503	10282.2	1.0462	10294.9	0.98759
10285.5	1.01529	10283.1	1.03802	10295.8	0.98749
10286.4	1.01551	10284	1.03028	10296.8	0.98838
10287.3	1.01432	10284.9	1.02277	10297.8	0.98995
10288.2	1.01168	10285.8	1.01556	10298.9	0.99105
10289.1	1.00849	10286.7	1.0089	10299.8	0.99044
10290.1	1.00578	10287.6	1.0025	10300.8	0.99281
10291	1.0025	10288.5	0.99654
10291.9	0.99991	10289.4	0.9913
10292.8	0.9955	10290.3	0.98663
10293.7	0.99236	10291.2	0.98219
10294.6	0.98952	10292.1	0.97826
10295.6	0.98705	10293	0.97441
10296.5	0.98529	10293.9	0.97131
10297.4	0.98474	10294.8	0.96839
10298.4	0.98402	10295.7	0.96578
10299.3	0.98382	10296.6	0.96408
10300.1	0.98418	10297.5	0.96313
		10298.4	0.96225
		10299.3	0.9615
		10300.2	0.96143

## Sheet: Figure 3a
Reaction intermediate	Free energy (eV)		Free energy (eV)
	CH4		C2H4
→*CO	-0.5	→*CO	-0.5
→*CHO	0.14	→2*CO	-1.14
→*CH2O	0.03	→*CO+*COH	-0.83
→*CH3O	-0.38	→TS	-0.06
→*O+CH4	-0.93	→*OCCOH	-1.24
		→*OCC	-1.46
		→*OCCH	-0.91
		→*OCHCH	-1.15
		→*OCHCH2	-1.67
		→*O+C2H4	-1.94

## Sheet: Figure 3b
j (mA cm-2)	FEH2	Er±	FECo	Er±	FECH4	Er±	FEC2H4	Er±
100	0.30041	0.00941	0.14127	0.00177	0.42331	0.0012	0.03932	0.00954
200	0.23434	0.01311	0.09757	0.00229	0.56573	0.01148	0.04753	0.01131
300	0.29834	0.03605	0.03673	0.00984	0.61515	0.01901	0.02361	0.01007
400	0.2522	0.00922	0.03096	0.00639	0.73082	0.00738	0.03681	0.00947
500	0.3177	0.02017	0.03282	0.00148	0.6257	0.01275	0.03282	0.01239
600	0.37087	0.00914	0.02103	0.00204	0.57216	0.01813	0.0218	0.0055

## Sheet: Figure 3c
	Sr2CuWO6		CuO/WO3
j (mA cm-2)	FECH4	Er±	FECH4	Er±
100	0.42331	0.0012	0.03001	0.01613
200	0.56573	0.01148	0.10141	0.04129
300	0.61515	0.01901	0.08474	0.0447
400	0.73082	0.00738	0.11267	0.04659
500	0.6257	0.01275	0.17019	0.04257
600	0.57216	0.01813	0.13728	0.01604

## Sheet: Figure 3d
	Sr2CuWO6	CuO/WO3
	FECH4/FEC2H4 or jCH4/jC2H4	FECH4/FEC2H4 or jCH4/jC2H4
100	10.7658	0.47116
200	11.9026	0.64471
300	26.0546	0.4355
400	19.8538	0.56645
500	19.0646	1.09558
600	26.2459	1.98144

## Sheet: Figure 3e
FECH4 (%)	jCH4 (mA cm-2)
31	1
30	0.2
14	0.3
55	116
22	25
14	17
9	12
14	18
14	42
4	0.04
73.1	292.4
62.5	312.5

[truncated: 26 more sheets: Figure 4a, Figure 4d, Figure 4e, Figure 4f, Figure 4g, Figure 4h, Figure 4i, Figure S3, Figure S4, Figure S5a, Figure S5c, Figure S6, Figure S10, Figure S11, Figure S12, Figure S13, Figure S14a, Figure S14b, Figure S15, Figure S16 …]
